# Supplementary material for: Mendelian randomisation analysis to discover plasma metabolites mediating the effect of obesity on cancer risk
Source: Br J Cancer. 2025 Sep 2;133(9):1344–53. doi: 10.1038/s41416-025-03170-7 (PMC12572173; doi:10.1038/s41416-025-03170-7)
Supplement: Supplementary file 2 — Supplementary Tables [file 41416_2025_3170_MOESM2_ESM.xlsx]

## Sheet: Legend
Supplementary Table 1: BMI and WHR GWAS consortium details
Data taken from meta-analysis of UK Biobank and GIANT consortium BMI and WHR GWAS.
Supplementary Table 2: Post-hoc power calculations and F-statistics for BMI
Post-hoc power for a continous outcome calculated using https://academic.oup.com/ije/article/42/5/1497/623616. F-statistic calculated using https://academic.oup.com/ije/article/40/3/740/741448/Power-and-instrument-strength-requirements-for.
Supplementary Table 3: Post-hoc power calculations and F-statistics for WHR
Post-hoc power for a continous outcome calculated using https://academic.oup.com/ije/article/42/5/1497/623616. F-statistic calculated using https://academic.oup.com/ije/article/40/3/740/741448/Power-and-instrument-strength-requirements-for.
Supplementary Table 4: Instrumental variables for BMI after clumping
SNPs associated with BMI (P < 5e-8) were clumped (window size = 500 kb, r^2 < 0.01) to find independent instrumental variables.
Supplementary Table 5: Instrumental variables for WHR after clumping
SNPs associated with WHR (P < 5e-8) were clumped (window size = 500 kb, r^2 < 0.01) to find independent instrumental variables.
Supplementary Table 6: Cancer GWAS details
Details of cancer and subtype GWAS including case and control numbers.
Supplementary Table 7: Instrumental variables for obesity-driven metabolites after clumping
SNPs associated with a particular metabolite (P < 5e-8) were clumped (window size = 500 kb, r^2 < 0.01) to find independent instrumental variables.
Supplementary Table 8: Univariate MR analysis of BMI on metabolite levels
Significant associations are defined by the Bonferroni-adjusted threshold P < 5.84e-5.
Supplementary Table 9: Univariate MR analysis of WHR on metabolite levels
Significant associations are defined by the Bonferroni-adjusted threshold P < 5.84e-5.
Supplementary Table 10: Reverse MR analysis of metabolite levels on BMI
Significant associations are defined by the Bonferroni-adjusted threshold P < 5.43e-4.
Supplementary Table 11: Reverse MR analysis of metabolite levels on WHR
Significant associations are defined by the Bonferroni-adjusted threshold P < 3.91e-4.
Supplementary Table 12: Univariable MR analysis of obesity-driven metabolites on cancer risk
Significant associations are defined by a Bonferroni-adjusted threshold for each individual cancer/subtype, ranging from P = 3.31e-4 to 3.45e-4.
Supplementary Table 13: Power calculations and F-statistics for the effect of obesity-driven metabolites on cancer risk
Post-hoc power for a binary outcome calculated using https://academic.oup.com/ije/article/42/5/1497/623616. F-statistic calculated using https://academic.oup.com/ije/article/40/3/740/741448/Power-and-instrument-strength-requirements-for.
Supplementary Table 14: Replication MR analysis of significant obesity-driven metabolites using the FinnGen cohort.
Significant associations are defined by a Bonferroni-adjusted threshold P < 4.55e-3.
Supplementary Table 15: Replication MR analysis of significant obesity-driven metabolites using the CLSA cohort.
Significant associations are defined by the Bonferroni-adjusted threshold for independent cancer GWAS P < 7.14e-3 and FinnGen GWAS P < 1e-2.
Supplementary Table 16: Reverse MR analysis of cancer risk on metabolite levels
Significant associations are defined by the Bonferroni-adjusted threshold P < 1.92e-3.
Supplementary Table 17: Colocalisation analysis of obesity-driven metabolites associated with cancer risk
Colocalisation of exposure and outcome is defined as having an IV with PPH4 > 0.8. IVs meeting this criteria are highlighted in green.
Supplementary Table 18: Univariable MR analysis of BMI/WHR on cancer risk
Significant associations are defined by the Bonferroni-adjusted threshold P < 8.33e-3.
Supplementary Table 19: F- and Q-statistics for obesity-related traits and metabolites used in MVMR analyses
F- and Q-statistics are calculated using the strength_mvmr and pleiotropy_mvmr functions, respectively, within MVMR v.0.4
Supplementary Table 20: Mediation analysis using the difference method to calculate the proportion of the effect of BMI/WHR on cancer risk mediated by obesity-driven metabolites
Mediated effect is calculated using multivariable and univariable MR analyses as (total effect - direct effect). Standard deviation of the mediated effect is calculated using the delta method.
Supplementary Table 21: Mediation analysis using the product method to calculate the proportion of the effect of BMI/WHR on cancer risk mediated by obesity-driven metabolites
Mediated effect is calculated from univariable MR analyses as \beta_{BMI/WHR-to-metabolite} × \beta_{metabolite-to-cancer}. Standard deviation of the mediated effect is calculated using the delta method.
Supplementary Table 22: GWAS Catalog associations for IVs of metabolite mediators
Supplementary Table 23: Colocalisation analysis of obesity-mediating metabolites and FADS genes
Colocalisation of exposure and outcome is defined as having an IV with PPH4 > 0.8. IVs meeting this criteria are highlighted in green.
Supplementary Table 24: Colocalisation analysis of BMI GWAS significant SNPs and FADS genes
Colocalisation of exposure and outcome is defined as having an IV with PPH4 > 0.8. IVs meeting this criteria are highlighted in green.
Supplementary Table 25: Colocalisation analysis of WHR GWAS significant SNPs and FADS genes
Colocalisation of exposure and outcome is defined as having an IV with PPH4 > 0.8. IVs meeting this criteria are highlighted in green.
Supplementary Table 26: Metabolite ID to metabolite name reference
SNP, single nucleotide polymorphism; BMI, body mass index; WHR, waist-hip ratio; GWAS, genome-wide association studies; MR, Mendelian Randomisation; CRC, colorectal cancer; IV, instrumental variable; PPH4, probability of the exposure and outcome being associated and sharing a single causal variant

## Sheet: Supplementary_Table1
Supplementary Table 1: BMI and WHR GWAS consortium details
Trait	No. of participants	PubMed ID	No. of contributing studies	GWAS Catalog ID
BMI	681275	30124842	126	GCST006900
WHR	697734	30239722	58	GCST008996
BMI, body mass index; WHR, waist-hip ratio

## Sheet: Supplementary_Table2
Supplementary Table 2: Post-hoc power calculations and F-statistics for BMI
Metabolite ID	N_snp	r2.exposure	r2.outcome	Sample size	var_x	var_y	Beta	ncp_0.049	ncp_0.095	ncp_0.22	ncp_0.26	ncp_0.41	power_0.049	power_0.095	power_0.22	power_0.26	power_0.41	fstat
M00054	1097	0.0873879	0.121921	791705	1.03984	1.02417	-0.0412634	167.549	623.249	3184.48	4354.57	9798.6	1	1	1	1	1	69.0111
M00055	1097	0.0873879	0.134314	791705	1.03984	1.02212	0.085313	170.028	639.896	3369.32	4648.02	10757.3	1	1	1	1	1	69.0111
M00063	1097	0.0873879	0.14013	791705	1.03984	1.02114	0.0337748	169.311	634.135	3297.19	4531.55	10361.3	1	1	1	1	1	69.0111
M00443	1097	0.0873879	0.141484	791705	1.03984	1.02086	-0.0163052	168.509	628.225	3227.98	4421.12	9997.85	1	1	1	1	1	69.0111
M00485	1097	0.0873879	0.20339	791705	1.03984	1.02111	-0.0376242	168.11	625.521	3198.31	4374.28	9847.81	1	1	1	1	1	69.0111
M00512	1097	0.0873879	0.139064	791705	1.03984	1.02146	-0.186256	165.597	608.084	3009.31	4078.12	8924.16	1	1	1	1	1	69.0111
M00542	1097	0.0873879	0.137931	791705	1.03984	1.02277	0.0593798	169.477	636.274	3329.01	4583.76	10543.9	1	1	1	1	1	69.0111
M00554	1097	0.0873879	0.148265	791705	1.03984	1.02103	0.0808822	170.135	640.031	3366.26	4642.23	10731.6	1	1	1	1	1	69.0111
M00566	1097	0.0873879	0.134326	791705	1.03984	1.0228	-0.129629	166.309	613.755	3074.61	4180.79	9244.44	1	1	1	1	1	69.0111
M00569	1097	0.0873879	0.133515	791705	1.03984	1.02275	0.0598206	169.488	636.342	3329.72	4584.88	10547.5	1	1	1	1	1	69.0111
M00587	1097	0.0873879	0.137351	791705	1.03984	1.02039	0.0668314	170	638.682	3347.52	4611.59	10624.7	1	1	1	1	1	69.0111
M00590	1097	0.0873879	0.146011	791705	1.03984	1.01943	-0.121484	166.985	616.658	3094	4208.92	9317.91	1	1	1	1	1	69.0111
M00594	1097	0.0873879	0.144832	791705	1.03984	1.02173	0.0354725	169.243	633.981	3297.79	4532.96	10369	1	1	1	1	1	69.0111
M00605	1097	0.0873879	0.149549	791705	1.03984	1.02243	0.0540978	169.443	635.831	3322.4	4572.89	10505.7	1	1	1	1	1	69.0111
M00606	1097	0.0873879	0.134212	791705	1.03984	1.02271	0.0690238	169.651	637.502	3343.3	4606.65	10620.5	1	1	1	1	1	69.0111
M00607	1097	0.0873879	0.144161	791705	1.03984	1.02119	-0.0619317	167.69	622.59	3165.74	4322.86	9683.75	1	1	1	1	1	69.0111
M01101	1097	0.0873879	0.181066	791705	1.03984	1.02232	-0.039492	167.881	624.572	3192.27	4365.56	9825.4	1	1	1	1	1	69.0111
M01107	1097	0.0873879	0.136855	791705	1.03984	1.02287	0.00274739	168.5	629.297	3248.19	4454.71	10116.9	1	1	1	1	1	69.0111
M01110	1097	0.0873879	0.138267	791705	1.03984	1.01999	0.0442988	169.682	636.146	3315.94	4560.64	10452	1	1	1	1	1	69.0111
M01114	1097	0.0873879	0.166911	791705	1.03984	1.02199	0.01168	168.796	630.918	3263.32	4478.14	10189.4	1	1	1	1	1	69.0111
M01124	1097	0.0873879	0.141589	791705	1.03984	1.02096	-0.105563	167.002	617.612	3109.92	4234.89	9405.25	1	1	1	1	1	69.0111
M01284	1097	0.0873879	0.153299	791705	1.03984	1.02144	-0.146819	166.245	612.575	3057.06	4152.47	9151.44	1	1	1	1	1	69.0111
M01301	1097	0.0873879	0.143759	791705	1.03984	1.02229	0.0137066	168.78	630.978	3265.23	4481.42	10201.6	1	1	1	1	1	69.0111
M01303	1097	0.0873879	0.137713	791705	1.03984	1.0212	-0.0317073	168.194	626.172	3206.02	4386.54	9887.7	1	1	1	1	1	69.0111
M01414	1097	0.0873879	0.128682	791705	1.03984	1.0211	-0.064662	167.659	622.318	3162.39	4317.52	9666.39	1	1	1	1	1	69.0111
M01417	1097	0.0873879	0.149637	791705	1.03984	1.01895	0.0621799	170.163	639.013	3345.33	4606.92	10601.2	1	1	1	1	1	69.0111
M01432	1097	0.0873879	0.192632	791705	1.03984	1.02157	-0.0236147	168.27	626.92	3215.91	4402.47	9940.82	1	1	1	1	1	69.0111
M01437	1097	0.0873879	0.138492	791705	1.03984	1.02095	0.0358937	169.379	634.513	3300.82	4537.2	10379	1	1	1	1	1	69.0111
M01494	1097	0.0873879	0.144016	791705	1.03984	1.02025	-0.0999236	167.211	618.687	3119.1	4248.81	9445.81	1	1	1	1	1	69.0111
M01498	1097	0.0873879	0.131156	791705	1.03984	1.02025	0.0026775	168.931	630.893	3256.06	4465.28	10138.7	1	1	1	1	1	69.0111
M01505	1097	0.0873879	0.1279	791705	1.03984	1.02077	-0.0374629	168.168	625.745	3199.53	4375.96	9851.64	1	1	1	1	1	69.0111
M01508	1097	0.0873879	0.13202	791705	1.03984	1.02	0.028271	169.408	634.17	3292.91	4523.83	10329.9	1	1	1	1	1	69.0111
M01516	1097	0.0873879	0.132529	791705	1.03984	1.02208	0.0323263	169.131	633.38	3292.21	4524.31	10342.1	1	1	1	1	1	69.0111
M01552	1097	0.0873879	0.128341	791705	1.03984	1.02082	0.0142814	169.033	631.954	3270.56	4488.81	10218.6	1	1	1	1	1	69.0111
M01558	1097	0.0873879	0.134329	791705	1.03984	1.02227	-0.0235338	168.156	626.504	3213.93	4399.84	9935.65	1	1	1	1	1	69.0111
M01563	1097	0.0873879	0.167143	791705	1.03984	1.0191	-0.000943067	169.059	631.157	3254.51	4461.96	10122.2	1	1	1	1	1	69.0111
M01566	1097	0.0873879	0.138454	791705	1.03984	1.0172	0.0312339	169.925	636.275	3305.9	4542.43	10377.1	1	1	1	1	1	69.0111
M01567	1097	0.0873879	0.148535	791705	1.03984	1.02103	-0.120623	166.742	615.825	3090.71	4204.81	9311.74	1	1	1	1	1	69.0111
M01572	1097	0.0873879	0.134955	791705	1.03984	1.02181	-0.113191	166.739	616.229	3097.92	4216.62	9351.76	1	1	1	1	1	69.0111
M01585	1097	0.0873879	0.134516	791705	1.03984	1.02266	0.0828842	169.896	639.254	3363.95	4639.81	10732.4	1	1	1	1	1	69.0111
M01587	1097	0.0873879	0.120016	791705	1.03984	1.02188	0.0163453	168.893	631.552	3270.2	4489.03	10224.6	1	1	1	1	1	69.0111
M01589	1097	0.0873879	0.138711	791705	1.03984	1.01958	-0.0750014	167.735	622.008	3153.21	4301.99	9610.38	1	1	1	1	1	69.0111
M01591	1097	0.0873879	0.133377	791705	1.03984	1.02219	0.0175535	168.862	631.509	3270.95	4490.45	10230.8	1	1	1	1	1	69.0111
M01600	1097	0.0873879	0.127201	791705	1.03984	1.01943	-0.0569933	168.06	624.228	3177.36	4339.95	9730.27	1	1	1	1	1	69.0111
M01604	1097	0.0873879	0.148285	791705	1.03984	1.02096	0.207433	172.349	656.279	3566.2	4967.09	11869.1	1	1	1	1	1	69.0111
M01638	1091	0.0869898	0.148444	791705	1.03997	1.01729	0.0319563	169.168	633.485	3291.98	4523.53	10335.6	1	1	1	1	1	69.045
M01642	1097	0.0873879	0.126771	791705	1.03984	1.02418	-0.0945979	166.664	616.996	3114.93	4244.91	9450.31	1	1	1	1	1	69.0111
M01643	1097	0.0873879	0.146543	791705	1.03984	1.02224	-0.160181	165.898	610.589	3038.6	4124.19	9067.73	1	1	1	1	1	69.0111
M01644	1097	0.0873879	0.14639	791705	1.03984	1.01957	-0.0421061	168.287	625.917	3196.82	4370.81	9829.58	1	1	1	1	1	69.0111
M01645	1097	0.0873879	0.134277	791705	1.03984	1.02451	-0.0076849	168.056	627.049	3228.88	4425.21	10028.6	1	1	1	1	1	69.0111
M01648	1097	0.0873879	0.151379	791705	1.03984	1.02184	-0.137518	166.334	613.409	3067.45	4168.96	9203.9	1	1	1	1	1	69.0111
M01769	1097	0.0873879	0.142751	791705	1.03984	1.02119	-0.130006	166.56	614.645	3078.51	4185.84	9253.53	1	1	1	1	1	69.0111
M01806	1097	0.0873879	0.143356	791705	1.03984	1.01978	-0.0403022	168.283	626.005	3198.63	4373.82	9840.18	1	1	1	1	1	69.0111
M01898	1097	0.0873879	0.129587	791705	1.03984	1.02287	-0.0718497	167.251	620.418	3147.92	4295.93	9605.71	1	1	1	1	1	69.0111
M01899	1097	0.0873879	0.155583	791705	1.03984	1.02255	0.0879539	170.002	639.955	3371.86	4652.47	10774.8	1	1	1	1	1	69.0111
M02125	1097	0.0873879	0.132616	791705	1.03984	1.0206	0.0298363	169.334	633.989	3293.27	4524.86	10336.4	1	1	1	1	1	69.0111
M02132	1097	0.0873879	0.150531	791705	1.03984	1.01997	-0.0527017	168.044	624.415	3181.49	4346.86	9754.76	1	1	1	1	1	69.0111
M02134	1097	0.0873879	0.143696	791705	1.03984	1.02182	-0.022536	168.247	626.895	3216.62	4403.78	9946.27	1	1	1	1	1	69.0111
M02137	1097	0.0873879	0.139903	791705	1.03984	1.01627	2.79932e-05	169.546	633.02	3264.52	4475.76	10153.3	1	1	1	1	1	69.0111
M02730	1097	0.0873879	0.146789	791705	1.03984	1.02083	-0.0500644	167.947	624.208	3182.48	4349.04	9765.66	1	1	1	1	1	69.0111
M02734	1097	0.0873879	0.136887	791705	1.03984	1.0238	0.0441244	169.047	633.759	3303.7	4544	10416.3	1	1	1	1	1	69.0111
M02761	1097	0.0873879	0.13468	791705	1.03984	1.01991	-0.00335321	168.884	630.367	3248.69	4453.31	10098	1	1	1	1	1	69.0111
M02829	1097	0.0873879	0.137691	791705	1.03984	1.02438	-0.00354304	168.147	627.625	3234.96	4434.78	10059.1	1	1	1	1	1	69.0111
M02831	1097	0.0873879	0.145196	791705	1.03984	1.02443	-0.0385862	167.552	623.413	3187.31	4359.22	9814.72	1	1	1	1	1	69.0111
M03141	1097	0.0873879	0.131081	791705	1.03984	1.02308	-0.0728628	167.201	620.177	3146.02	4293.07	9597.56	1	1	1	1	1	69.0111
M04968	1097	0.0873879	0.162161	791705	1.03984	1.01934	-0.0149486	168.783	629.318	3234.42	4430.22	10020.1	1	1	1	1	1	69.0111
M05086	1097	0.0873879	0.14198	791705	1.03984	1.02129	0.0182269	169.022	632.143	3274.66	4495.69	10243.6	1	1	1	1	1	69.0111
M12017	1097	0.0873879	0.155107	791705	1.03984	1.01676	-0.0849602	168.028	622.513	3148.25	4292.23	9567.22	1	1	1	1	1	69.0111
M12032	1097	0.0873879	0.588662	791705	1.03984	1.02063	0.12604	170.983	645.98	3436.27	4754.92	11115.5	1	1	1	1	1	69.0111
M12129	1097	0.0873879	0.124468	791705	1.03984	1.02178	-0.0149034	168.381	627.835	3227.15	4420.46	10000.1	1	1	1	1	1	69.0111
M15140	1097	0.0873879	0.144998	791705	1.03984	1.0193	0.0717034	170.267	639.976	3358.24	4627.94	10673.9	1	1	1	1	1	69.0111
M15500	1097	0.0873879	0.133676	791705	1.03984	1.01873	0.0859579	170.61	642.126	3381.4	4664.72	10795.2	1	1	1	1	1	69.0111
M15506	1097	0.0873879	0.138663	791705	1.03984	1.02411	-0.0104164	168.076	626.964	3226.34	4420.87	10012.6	1	1	1	1	1	69.0111
M15586	1097	0.0873879	0.187884	791705	1.03984	1.01977	-0.0403999	168.282	625.997	3198.51	4373.63	9839.57	1	1	1	1	1	69.0111
M15650	1097	0.0873879	0.133188	791705	1.03984	1.02249	0.0568167	169.48	636.132	3326.17	4578.98	10526.4	1	1	1	1	1	69.0111
M15679	1097	0.0873879	0.133844	791705	1.03984	1.02269	-0.0392257	167.825	624.38	3191.53	4364.67	9824.25	1	1	1	1	1	69.0111
M15681	1097	0.0873879	0.193368	791705	1.03984	1.03489	-0.0634769	165.464	614.34	3124.81	4267.72	9568.69	1	1	1	1	1	69.0111
M15685	1097	0.0873879	0.130236	791705	1.03984	1.02409	0.0776979	169.569	637.712	3351.63	4621.14	10676.9	1	1	1	1	1	69.0111
M15704	1097	0.0873879	0.430345	791705	1.03984	1.02339	-0.00948596	168.209	627.51	3229.76	4425.79	10025.1	1	1	1	1	1	69.0111
M15705	1097	0.0873879	0.13196	791705	1.03984	1.02305	0.0409375	169.115	633.828	3301.46	4539.84	10398.7	1	1	1	1	1	69.0111
M15716	1097	0.0873879	0.147742	791705	1.03984	1.02001	-0.055324	167.993	624.076	3177.88	4341.19	9736.85	1	1	1	1	1	69.0111
M15745	1097	0.0873879	0.134582	791705	1.03984	1.02354	0.0233689	168.738	631.387	3274.99	4497.91	10262.2	1	1	1	1	1	69.0111
M15749	1097	0.0873879	0.137586	791705	1.03984	1.02	-0.133313	166.698	614.96	3077.65	4183.7	9242.04	1	1	1	1	1	69.0111
M15765	1097	0.0873879	0.143089	791705	1.03984	1.00737	0.0665147	172.203	646.932	3389.5	4668.5	10745.1	1	1	1	1	1	69.0111
M15772	1097	0.0873879	0.149389	791705	1.03984	1.0215	0.0585607	169.674	636.962	3331.85	4587.31	10549.1	1	1	1	1	1	69.0111
M15958	1097	0.0873879	0.159149	791705	1.03984	1.02482	-0.0444431	167.392	622.49	3178.38	4345.38	9772.05	1	1	1	1	1	69.0111
M15990	1097	0.0873879	0.133235	791705	1.03984	1.0218	-0.0470002	167.839	623.989	3183.74	4351.71	9778.63	1	1	1	1	1	69.0111
M17747	1097	0.0873879	0.140629	791705	1.03984	1.02173	0.049507	169.482	635.705	3317.97	4565.25	10476.4	1	1	1	1	1	69.0111
M17769	1097	0.0873879	0.143729	791705	1.03984	1.0227	0.00219162	168.519	629.337	3247.95	4454.2	10114.4	1	1	1	1	1	69.0111
M17799	1097	0.0873879	2.39717	791705	1.03984	1.03391	0.237768	170.674	651.705	3569.63	4984.7	12021.5	1	1	1	1	1	69.0111
M18245	1097	0.0873879	0.137283	791705	1.03984	1.02231	-0.0411485	167.854	624.377	3190.06	4362.07	9814.17	1	1	1	1	1	69.0111
M18254	1097	0.0873879	0.131265	791705	1.03984	1.01947	0.0576647	169.997	638.122	3337.02	4594.01	10560.7	1	1	1	1	1	69.0111
M18281	1097	0.0873879	0.135255	791705	1.03984	1.0195	-0.0181712	168.701	628.828	3229.5	4422.53	9995.94	1	1	1	1	1	69.0111
M18349	1097	0.0873879	0.146553	791705	1.03984	1.02372	0.00521792	168.401	629.076	3249.04	4456.69	10127.6	1	1	1	1	1	69.0111
M18368	1097	0.0873879	0.130353	791705	1.03984	1.02067	0.0507629	169.678	636.516	3323.13	4572.69	10495.8	1	1	1	1	1	69.0111
M18392	1097	0.0873879	0.128781	791705	1.03984	1.0223	0.0174451	168.843	631.429	3270.47	4489.76	10229.1	1	1	1	1	1	69.0111
M18394	1097	0.0873879	0.126044	791705	1.03984	1.02005	0.0575426	169.898	637.744	3334.99	4591.21	10554.4	1	1	1	1	1	69.0111
M18467	1097	0.0873879	0.138061	791705	1.03984	1.02061	0.107088	170.657	643.589	3407.17	4707.82	10953	1	1	1	1	1	69.0111
M18476	1097	0.0873879	0.13533	791705	1.03984	1.02353	-0.0514218	167.484	622.431	3172.85	4335.72	9735.33	1	1	1	1	1	69.0111
M18497	1097	0.0873879	0.15033	791705	1.03984	1.02244	-0.0923702	166.982	618.278	3122.64	4255.85	9477.28	1	1	1	1	1	69.0111
M19130	1097	0.0873879	0.130429	791705	1.03984	1.02208	-0.052466	167.703	623.177	3175.68	4339.17	9739.75	1	1	1	1	1	69.0111
M19132	1097	0.0873879	0.157951	791705	1.03984	1.0182	-0.0551038	168.292	625.189	3183.42	4348.67	9752.52	1	1	1	1	1	69.0111
M19263	1097	0.0873879	0.14831	791705	1.03984	1.01963	-0.0110327	168.801	629.611	3238.92	4437.59	10045.4	1	1	1	1	1	69.0111
M19324	1097	0.0873879	0.126944	791705	1.03984	1.0207	0.0492525	169.648	636.312	3320.85	4569.06	10483.8	1	1	1	1	1	69.0111
M19503	1097	0.0873879	0.141477	791705	1.03984	1.02081	0.0712811	170.007	638.975	3352.75	4620.32	10656.3	1	1	1	1	1	69.0111
M20675	1097	0.0873879	0.14144	791705	1.03984	1.02346	0.0112879	168.548	629.973	3258.3	4471.24	10174	1	1	1	1	1	69.0111
M20693	1097	0.0873879	0.139437	791705	1.03984	1.02123	-0.0504965	167.875	623.919	3180.76	4346.59	9759.63	1	1	1	1	1	69.0111
M20694	1097	0.0873879	0.130547	791705	1.03984	1.02119	-0.00970202	168.566	628.82	3236.06	4434.18	10041.9	1	1	1	1	1	69.0111
M20699	1097	0.0873879	0.139834	791705	1.03984	1.02237	-0.0627018	167.486	621.795	3161.33	4316.73	9669.52	1	1	1	1	1	69.0111
M21025	1097	0.0873879	0.131258	791705	1.03984	1.02004	-0.00528922	168.83	630.054	3245.62	4448.52	10083	1	1	1	1	1	69.0111
M21133	1097	0.0873879	0.474781	791705	1.03984	1.02248	-0.0193615	168.192	626.878	3218.98	4408.01	9963.07	1	1	1	1	1	69.0111
M21184	1097	0.0873879	0.132502	791705	1.03984	1.02216	0.0482247	169.387	635.275	3314.74	4560.42	10462.6	1	1	1	1	1	69.0111
M22001	1097	0.0873879	0.130223	791705	1.03984	1.02188	-0.0076256	168.488	628.651	3236.85	4435.94	10050.9	1	1	1	1	1	69.0111
M22036	1097	0.0873879	0.133178	791705	1.03984	1.02091	-0.0327595	168.225	626.225	3205.47	4385.46	9882.84	1	1	1	1	1	69.0111
M22053	1097	0.0873879	0.138211	791705	1.03984	1.022	0.0697703	169.782	638.038	3346.68	4611.51	10633.1	1	1	1	1	1	69.0111
M22116	1097	0.0873879	0.14561	791705	1.03984	1.01978	-0.0529151	168.071	624.5	3181.75	4347.14	9754.79	1	1	1	1	1	69.0111
M22130	1097	0.0873879	0.130688	791705	1.03984	1.02485	-0.0335464	167.568	623.757	3192.81	4368.24	9845.69	1	1	1	1	1	69.0111
M22137	1097	0.0873879	0.153546	791705	1.03984	1.02071	0.0918663	170.377	641.608	3383.76	4670.14	10824.7	1	1	1	1	1	69.0111
M22138	1097	0.0873879	0.152817	791705	1.03984	1.0231	0.0221366	168.789	631.504	3274.59	4496.95	10256.8	1	1	1	1	1	69.0111
M22154	1097	0.0873879	0.2621	791705	1.03984	1.02216	-0.0224725	168.193	626.699	3215.71	4402.58	9943.96	1	1	1	1	1	69.0111
M22176	1097	0.0873879	0.128731	791705	1.03984	1.02115	0.100466	170.451	642.407	3395.28	4689.09	10891.9	1	1	1	1	1	69.0111
M22185	1097	0.0873879	0.133727	791705	1.03984	1.02376	0.0190667	168.63	630.732	3268.27	4487.36	10228.5	1	1	1	1	1	69.0111
M22194	1097	0.0873879	0.139579	791705	1.03984	1.02279	0.0664629	169.594	637.133	3339.28	4600.26	10599.4	1	1	1	1	1	69.0111
M27447	1097	0.0873879	0.142641	791705	1.03984	1.0196	0.0351044	169.589	635.253	3303.91	4541.1	10385.1	1	1	1	1	1	69.0111
M27513	1097	0.0873879	0.127611	791705	1.03984	1.02293	-0.0821554	167.072	619.18	3134.4	4274.68	9538.72	1	1	1	1	1	69.0111
M27710	1097	0.0873879	0.174536	791705	1.03984	1.02587	-0.058135	166.994	620.251	3157.28	4312.77	9672.54	1	1	1	1	1	69.0111
M27718	1097	0.0873879	0.151405	791705	1.03984	1.02032	0.0387962	169.533	635.263	3306.97	4546.54	10406.8	1	1	1	1	1	69.0111
M27719	1097	0.0873879	0.126988	791705	1.03984	1.0211	-0.0483995	167.931	624.247	3183.93	4351.52	9774.78	1	1	1	1	1	69.0111
M27731	1097	0.0873879	0.132685	791705	1.03984	1.023	-0.0235122	168.037	626.066	3211.8	4396.99	9929.85	1	1	1	1	1	69.0111
M27738	1097	0.0873879	0.145561	791705	1.03984	1.01991	-0.125598	166.841	615.905	3087.54	4199.11	9289.42	1	1	1	1	1	69.0111
M30460	1097	0.0873879	0.143323	791705	1.03984	1.02122	0.0475564	169.532	635.777	3316.74	4562.89	10465.9	1	1	1	1	1	69.0111
M31539	1097	0.0873879	0.155055	791705	1.03984	1.02428	-0.0530942	167.336	621.791	3168.49	4329.37	9718.36	1	1	1	1	1	69.0111
M31548	1097	0.0873879	0.407899	791705	1.03984	1.0236	-0.0933413	166.779	617.482	3118.15	4249.58	9462.52	1	1	1	1	1	69.0111
M31555	1097	0.0873879	0.133302	791705	1.03984	1.02082	-0.0292366	168.298	626.699	3210.49	4393.35	9907.87	1	1	1	1	1	69.0111
M31591	1097	0.0873879	0.212505	791705	1.03984	1.03877	-0.033616	165.334	615.52	3152.49	4314.16	9734.92	1	1	1	1	1	69.0111
M31787	1097	0.0873879	0.136768	791705	1.03984	1.0176	0.0072422	169.448	633.079	3270.56	4486.37	10194.6	1	1	1	1	1	69.0111
M31850	1097	0.0873879	0.176584	791705	1.03984	1.02131	0.018965	169.032	632.224	3275.66	4497.29	10248.9	1	1	1	1	1	69.0111
M31912	1097	0.0873879	0.139557	791705	1.03984	1.02478	-0.0276169	167.679	624.506	3201	4381.15	9886.99	1	1	1	1	1	69.0111
M31932	1097	0.0873879	0.154932	791705	1.03984	1.02856	-5.2074e-05	167.523	625.514	3227.21	4425.52	10049.1	1	1	1	1	1	69.0111
M31943	1097	0.0873879	0.163288	791705	1.03984	1.02148	0.0302732	169.195	633.497	3291.14	4522.14	10331.9	1	1	1	1	1	69.0111
M32197	1097	0.0873879	0.137817	791705	1.03984	1.02002	0.0196697	169.258	633.105	3280.63	4504.25	10265.4	1	1	1	1	1	69.0111
M32198	1097	0.0873879	0.144317	791705	1.03984	1.02102	0.062547	169.821	637.754	3339.2	4598.73	10584.9	1	1	1	1	1	69.0111
M32328	1097	0.0873879	0.135187	791705	1.03984	1.02281	0.112949	170.388	642.926	3408.78	4712.25	10980.8	1	1	1	1	1	69.0111
M32342	1097	0.0873879	0.139269	791705	1.03984	1.018	0.0279482	169.734	635.367	3298.66	4531.49	10345.1	1	1	1	1	1	69.0111
M32350	1097	0.0873879	0.138173	791705	1.03984	1.02014	-0.0449191	168.146	625.237	3191.37	4362.6	9805.89	1	1	1	1	1	69.0111
M32377	1097	0.0873879	0.136733	791705	1.03984	1.01961	-0.0124411	168.78	629.452	3237.04	4434.58	10035.6	1	1	1	1	1	69.0111
M32388	1097	0.0873879	0.131234	791705	1.03984	1.02282	-0.0951525	166.873	617.726	3118	4248.82	9456.82	1	1	1	1	1	69.0111
M32390	1097	0.0873879	0.128404	791705	1.03984	1.01462	0.0556828	170.779	640.933	3349.69	4610.48	10590	1	1	1	1	1	69.0111
M32394	1097	0.0873879	0.144931	791705	1.03984	1.02198	0.100953	170.32	641.942	3393.28	4686.53	10887.8	1	1	1	1	1	69.0111
M32397	1097	0.0873879	0.137295	791705	1.03984	1.02157	-0.0480628	167.86	624.004	3183.01	4350.39	9773.32	1	1	1	1	1	69.0111
M32398	1097	0.0873879	0.136785	791705	1.03984	1.01872	-0.0626231	168.081	623.984	3171.94	4330.92	9698.33	1	1	1	1	1	69.0111
M32401	1097	0.0873879	0.135428	791705	1.03984	1.01973	0.0260446	169.414	634.063	3290.57	4519.89	10315.5	1	1	1	1	1	69.0111
M32405	1097	0.0873879	0.138038	791705	1.03984	1.02191	-0.128932	166.463	614.353	3077.91	4185.36	9254.96	1	1	1	1	1	69.0111
M32412	1097	0.0873879	0.146518	791705	1.03984	1.01144	0.156298	173.088	655.88	3516.2	4876.75	11484.8	1	1	1	1	1	69.0111
M32417	1097	0.0873879	0.208437	791705	1.03984	1.02081	0.0806208	170.168	640.141	3366.61	4642.6	10731.7	1	1	1	1	1	69.0111
M32425	1097	0.0873879	0.142448	791705	1.03984	1.01553	-0.0174535	169.371	631.346	3242.44	4440.15	10034	1	1	1	1	1	69.0111
M32445	1097	0.0873879	0.134583	791705	1.03984	1.02325	0.0112658	168.581	630.094	3258.88	4472.02	10175.5	1	1	1	1	1	69.0111
M32452	1097	0.0873879	0.128423	791705	1.03984	1.02226	0.0707802	169.756	638.003	3347.34	4612.78	10638.8	1	1	1	1	1	69.0111
M32457	1097	0.0873879	0.14199	791705	1.03984	1.02323	0.0697002	169.576	637.261	3342.63	4605.98	10621.1	1	1	1	1	1	69.0111
M32458	1097	0.0873879	0.11708	791705	1.03984	1.02223	-0.0433974	167.83	624.161	3187.3	4357.65	9799.59	1	1	1	1	1	69.0111
M32489	1097	0.0873879	0.143112	791705	1.03984	1.0217	-0.191811	165.468	607.322	3002.09	4067.05	8891.5	1	1	1	1	1	69.0111
M32497	1097	0.0873879	0.128063	791705	1.03984	1.02047	0.0193717	169.177	632.786	3278.79	4501.67	10259.2	1	1	1	1	1	69.0111
M32504	1097	0.0873879	0.141616	791705	1.03984	1.02159	0.0907644	170.211	640.914	3379.22	4663.54	10807.1	1	1	1	1	1	69.0111
M32562	1097	0.0873879	0.142943	791705	1.03984	1.01657	-0.0368905	168.868	628.356	3212.7	4393.78	9889.39	1	1	1	1	1	69.0111
M32578	1097	0.0873879	0.138662	791705	1.03984	1.02063	0.100171	170.535	642.707	3396.59	4690.76	10894.6	1	1	1	1	1	69.0111
M32586	1097	0.0873879	0.138301	791705	1.03984	1.0162	0.00240713	169.597	633.349	3268.04	4481.32	10171.2	1	1	1	1	1	69.0111
M32599	1097	0.0873879	0.133136	791705	1.03984	1.01825	0.0655871	170.338	639.877	3352.6	4618.03	10634.8	1	1	1	1	1	69.0111
M32619	1097	0.0873879	0.141722	791705	1.03984	1.01398	-0.0687545	168.756	626.106	3177.54	4336.41	9694.52	1	1	1	1	1	69.0111
M32620	1097	0.0873879	0.145928	791705	1.03984	1.02176	-0.0129224	168.419	628.089	3229.94	4424.88	10014.3	1	1	1	1	1	69.0111
M32698	1097	0.0873879	0.129973	791705	1.03984	1.02194	0.0694502	169.786	638.035	3346.39	4611	10631.1	1	1	1	1	1	69.0111
M32807	1097	0.0873879	0.142589	791705	1.03984	1.01837	-0.0179745	168.891	629.541	3233.16	4427.5	10006.7	1	1	1	1	1	69.0111
M32815	1097	0.0873879	0.141483	791705	1.03984	1.02195	-0.131966	166.407	613.982	3074.03	4179.32	9236.41	1	1	1	1	1	69.0111
M32827	1097	0.0873879	0.161028	791705	1.03984	1.01629	0.0203214	169.889	635.494	3293.12	4521.33	10302.8	1	1	1	1	1	69.0111
M33009	1097	0.0873879	0.140495	791705	1.03984	1.02094	0.0347171	169.36	634.375	3299.17	4534.55	10370.2	1	1	1	1	1	69.0111
M33132	1097	0.0873879	0.12418	791705	1.03984	1.02436	0.101368	169.928	640.487	3386.05	4676.82	10868	1	1	1	1	1	69.0111
M33140	1097	0.0873879	0.121122	791705	1.03984	1.01967	-0.0328038	168.426	626.965	3209.05	4390.24	9892.49	1	1	1	1	1	69.0111
M33161	1097	0.0873879	0.949655	791705	1.03984	1.02591	0.201083	171.392	652.189	3537.75	4924.93	11749.6	1	1	1	1	1	69.0111
M33173	1097	0.0873879	0.268122	791705	1.03984	1.02452	0.0990279	169.862	640.095	3382.01	4670.43	10847	1	1	1	1	1	69.0111
M33228	1097	0.0873879	0.127702	791705	1.03984	1.01846	-0.0604001	168.161	624.405	3175.64	4336.57	9715.13	1	1	1	1	1	69.0111
M33230	1097	0.0873879	0.141387	791705	1.03984	1.02104	0.0089965	168.907	631.176	3262.47	4476.08	10177.9	1	1	1	1	1	69.0111
M33364	1097	0.0873879	0.149027	791705	1.03984	1.02095	-0.0907579	167.249	619.343	3128.88	4264.65	9498.58	1	1	1	1	1	69.0111
M33384	1097	0.0873879	0.379246	791705	1.03984	1.02319	-0.0203928	168.058	626.324	3215.47	4402.95	9950.02	1	1	1	1	1	69.0111
M33387	1097	0.0873879	0.132522	791705	1.03984	1.01935	-0.0335903	168.466	627.066	3208.94	4389.83	9889.67	1	1	1	1	1	69.0111
M33441	1097	0.0873879	0.135777	791705	1.03984	1.02084	-0.0674815	167.655	622.144	3159.45	4312.7	9649.88	1	1	1	1	1	69.0111
M33442	1097	0.0873879	0.136822	791705	1.03984	1.02108	0.0974188	170.411	642.073	3390.93	4682	10867.2	1	1	1	1	1	69.0111
M33447	1097	0.0873879	0.143721	791705	1.03984	1.02277	0.148024	171.002	647.403	3463.35	4800.69	11287.8	1	1	1	1	1	69.0111
M33821	1097	0.0873879	0.140565	791705	1.03984	1.01954	0.0390009	169.666	635.769	3309.69	4550.3	10415.3	1	1	1	1	1	69.0111
M33822	1097	0.0873879	0.125777	791705	1.03984	1.01615	-0.0524475	168.674	626.742	3192.95	4362.26	9786.57	1	1	1	1	1	69.0111
M33871	1097	0.0873879	0.134283	791705	1.03984	1.01842	-0.0874289	167.716	621.235	3140.34	4280.93	9538.84	1	1	1	1	1	69.0111
M33904	1097	0.0873879	0.147537	791705	1.03984	1.02259	-0.00502853	168.415	628.532	3238.29	4438.75	10063.5	1	1	1	1	1	69.0111
M33934	1097	0.0873879	0.136205	791705	1.03984	1.02201	-0.0446193	167.845	624.148	3186.31	4355.93	9793.06	1	1	1	1	1	69.0111
M33935	1097	0.0873879	0.144149	791705	1.03984	1.02048	0.0116348	169.045	631.842	3267.89	4484.29	10202.1	1	1	1	1	1	69.0111
M33936	1097	0.0873879	0.141078	791705	1.03984	1.02264	0.0346244	169.077	633.313	3293.73	4527.17	10354.4	1	1	1	1	1	69.0111
M33937	1097	0.0873879	0.172698	791705	1.03984	1.02503	0.000310197	168.105	627.691	3238.3	4440.57	10081.2	1	1	1	1	1	69.0111
M33939	1097	0.0873879	0.130394	791705	1.03984	1.0207	-0.0311627	168.286	626.542	3208.25	4389.7	9895.54	1	1	1	1	1	69.0111
M33941	1097	0.0873879	0.140314	791705	1.03984	1.02263	0.022938	168.881	631.894	3277.19	4500.74	10266.9	1	1	1	1	1	69.0111
M33946	1097	0.0873879	0.149055	791705	1.03984	1.0151	-0.0926954	168.169	622.589	3142.9	4282.69	9530	1	1	1	1	1	69.0111
M33949	1097	0.0873879	0.152122	791705	1.03984	1.02423	-0.0697521	167.066	619.858	3146.78	4295.07	9608.98	1	1	1	1	1	69.0111
M33950	1097	0.0873879	0.127381	791705	1.03984	1.01865	0.0682457	170.317	639.957	3355.24	4622.59	10652.3	1	1	1	1	1	69.0111
M33952	1097	0.0873879	0.135309	791705	1.03984	1.01924	-0.064387	167.966	623.462	3168.11	4325.23	9682.59	1	1	1	1	1	69.0111
M33953	1097	0.0873879	0.12714	791705	1.03984	1.00984	0.00723492	170.747	637.903	3294.55	4518.69	10261.6	1	1	1	1	1	69.0111
M33955	1097	0.0873879	0.135656	791705	1.03984	1.02045	-0.0331642	168.292	626.45	3206.26	4386.38	9883.71	1	1	1	1	1	69.0111
M33959	1097	0.0873879	0.140102	791705	1.03984	1.02367	0.00920032	168.477	629.587	3254.72	4465.7	10156.9	1	1	1	1	1	69.0111
M33961	1097	0.0873879	0.131591	791705	1.03984	1.01743	-0.0140644	169.114	630.592	3241.39	4439.87	10042.2	1	1	1	1	1	69.0111
M33962	1097	0.0873879	0.45761	791705	1.03984	1.0212	-0.135889	166.463	613.965	3071.18	4174.38	9218.1	1	1	1	1	1	69.0111
M33969	1097	0.0873879	0.148729	791705	1.03984	1.02127	0.166008	171.569	650.681	3497.17	4854.45	11467.9	1	1	1	1	1	69.0111
M33972	1097	0.0873879	0.139323	791705	1.03984	1.0231	0.0490167	169.245	634.79	3312.93	4558.24	10460.2	1	1	1	1	1	69.0111
M33973	1097	0.0873879	0.203161	791705	1.03984	1.03384	-0.0337139	166.116	618.396	3166.48	4332.89	9773.01	1	1	1	1	1	69.0111
M33983	1097	0.0873879	0.273592	791705	1.03984	1.00634	-0.0525043	170.305	632.731	3221.88	4400.89	9864.54	1	1	1	1	1	69.0111
M33997	1097	0.0873879	0.259311	791705	1.03984	1.02155	-0.0958846	167.066	618.388	3120.61	4252.06	9461.6	1	1	1	1	1	69.0111
M34093	1097	0.0873879	0.173399	791705	1.03984	1.01781	-0.0354641	168.688	627.775	3210.96	4391.92	9889.21	1	1	1	1	1	69.0111
M34214	1097	0.0873879	0.124405	791705	1.03984	1.02227	0.0523817	169.44	635.719	3320.41	4569.58	10493.8	1	1	1	1	1	69.0111
M34389	1097	0.0873879	0.144578	791705	1.03984	1.0189	0.0436433	169.853	636.745	3318.43	4563.79	10456.8	1	1	1	1	1	69.0111
M34395	1097	0.0873879	0.15079	791705	1.03984	1.02119	0.0461627	169.514	635.627	3314.84	4559.81	10455.5	1	1	1	1	1	69.0111
M34396	1097	0.0873879	0.131744	791705	1.03984	1.02113	-0.127479	166.613	614.974	3081.84	4191	9269.28	1	1	1	1	1	69.0111
M34397	1097	0.0873879	0.203777	791705	1.03984	1.01926	0.0409658	169.747	636.19	3313.43	4556.06	10432.9	1	1	1	1	1	69.0111
M34399	1097	0.0873879	0.137998	791705	1.03984	1.02455	0.0960274	169.805	639.7	3377.4	4663.01	10821.9	1	1	1	1	1	69.0111
M34400	1097	0.0873879	0.13567	791705	1.03984	1.0204	0.0804591	170.233	640.375	3367.68	4644	10734.2	1	1	1	1	1	69.0111
M34401	1097	0.0873879	0.151873	791705	1.03984	1.01344	0.0331403	170.588	638.864	3320.5	4562.84	10425.3	1	1	1	1	1	69.0111
M34404	1097	0.0873879	0.144804	791705	1.03984	1.02019	0.117828	170.914	645.218	3425.05	4736.39	11048.8	1	1	1	1	1	69.0111
M34407	1097	0.0873879	0.124093	791705	1.03984	1.0227	0.0422368	169.196	634.205	3304.42	4544.32	10411.7	1	1	1	1	1	69.0111
M34409	1097	0.0873879	0.141521	791705	1.03984	1.01905	-0.135219	166.82	615.294	3077.86	4183.41	9237.28	1	1	1	1	1	69.0111
M34419	1097	0.0873879	0.132881	791705	1.03984	1.02069	-0.219695	165.176	604.773	2971.98	4019.75	8745.12	1	1	1	1	1	69.0111
M34420	1097	0.0873879	0.625874	791705	1.03984	1.02162	0.0105916	168.838	631.012	3262.93	4477.24	10184.6	1	1	1	1	1	69.0111
M34424	1097	0.0873879	0.140587	791705	1.03984	1.01865	0.128321	171.357	647.541	3446.53	4769.88	11155.7	1	1	1	1	1	69.0111
M34428	1097	0.0873879	0.150726	791705	1.03984	1.02043	-0.0719964	167.646	621.856	3154.71	4304.94	9623.48	1	1	1	1	1	69.0111
M34445	1097	0.0873879	0.136411	791705	1.03984	1.02186	-0.166561	165.854	610.08	3031.87	4113.47	9033.43	1	1	1	1	1	69.0111
M34534	1097	0.0873879	0.139011	791705	1.03984	1.02105	0.00714072	168.875	630.945	3259.86	4471.92	10164.3	1	1	1	1	1	69.0111
M35107	1097	0.0873879	0.176613	791705	1.03984	1.02244	-0.0803595	167.18	619.678	3138.1	4280.17	9553.93	1	1	1	1	1	69.0111
M35114	1097	0.0873879	0.139765	791705	1.03984	1.02136	0.0266876	169.154	633.13	3286.4	4514.49	10306	1	1	1	1	1	69.0111
M35136	1097	0.0873879	0.134696	791705	1.03984	1.02129	-0.0723812	167.5	621.299	3151.75	4300.88	9614.39	1	1	1	1	1	69.0111
M35157	1097	0.0873879	0.13233	791705	1.03984	1.0197	0.113151	170.916	644.936	3419.49	4726.98	11013.6	1	1	1	1	1	69.0111
M35159	1097	0.0873879	0.144962	791705	1.03984	1.02038	-0.046062	168.088	624.956	3189.14	4359.25	9796.24	1	1	1	1	1	69.0111
M35160	1097	0.0873879	0.141716	791705	1.03984	1.01994	-0.0424752	168.221	625.651	3195.25	4368.58	9824.12	1	1	1	1	1	69.0111
M35172	1097	0.0873879	0.139958	791705	1.03984	1.01829	0.0180678	169.517	633.977	3283.71	4507.85	10268.5	1	1	1	1	1	69.0111
M35186	1097	0.0873879	0.130548	791705	1.03984	1.01937	-0.125328	166.931	616.249	3089.34	4201.58	9294.88	1	1	1	1	1	69.0111
M35253	1097	0.0873879	0.141793	791705	1.03984	1.02252	0.0371743	169.141	633.701	3297.76	4533.51	10374.8	1	1	1	1	1	69.0111
M35257	1097	0.0873879	0.140974	791705	1.03984	1.02117	-0.19818	165.449	606.908	2995.93	4057.17	8859.59	1	1	1	1	1	69.0111
M35428	1097	0.0873879	0.152984	791705	1.03984	1.02281	-0.0776662	167.165	619.775	3140.55	4284.27	9568.51	1	1	1	1	1	69.0111
M35436	1097	0.0873879	0.24136	791705	1.03984	1.01745	-0.00446377	169.273	631.743	3254.63	4460.92	10110.8	1	1	1	1	1	69.0111
M35437	1097	0.0873879	0.15245	791705	1.03984	1.02529	-0.0671469	166.938	619.537	3147.16	4296.4	9617.86	1	1	1	1	1	69.0111
M35482	1097	0.0873879	0.19329	791705	1.03984	1.01954	0.0586248	170.002	638.196	3338.19	4595.95	10567.6	1	1	1	1	1	69.0111
M35628	1097	0.0873879	0.125086	791705	1.03984	1.02246	-0.161802	165.837	610.279	3036.05	4120.36	9056.86	1	1	1	1	1	69.0111
M35631	1097	0.0873879	0.132224	791705	1.03984	1.02014	-0.105706	167.132	618.075	3112.01	4237.62	9410.33	1	1	1	1	1	69.0111
M35637	1097	0.0873879	0.141011	791705	1.03984	1.02062	-0.0712819	167.627	621.824	3155.09	4305.67	9626.65	1	1	1	1	1	69.0111
M35639	1097	0.0873879	0.760105	791705	1.03984	1.0273	-0.0608477	166.719	619.088	3149.65	4301.72	9643.68	1	1	1	1	1	69.0111
M35669	1097	0.0873879	0.11884	791705	1.03984	1.01958	-0.0519384	168.119	624.735	3183.62	4349.95	9762.9	1	1	1	1	1	69.0111
M35678	1097	0.0873879	0.120387	791705	1.03984	1.01981	-0.0344551	168.376	626.685	3206.42	4386.17	9880.02	1	1	1	1	1	69.0111
M35718	1097	0.0873879	0.149989	791705	1.03984	1.02051	0.140607	171.255	647.911	3459.42	4792.37	11245.1	1	1	1	1	1	69.0111
M36095	1097	0.0873879	0.129493	791705	1.03984	1.01832	0.05227	170.097	638.173	3332.8	4586.34	10529	1	1	1	1	1	69.0111
M36098	1097	0.0873879	0.137608	791705	1.03984	1.01792	0.0700142	170.469	640.635	3360.2	4629.98	10673.3	1	1	1	1	1	69.0111
M36099	1097	0.0873879	0.133251	791705	1.03984	1.01979	-0.0213937	168.6	628.267	3224.24	4414.39	9970.94	1	1	1	1	1	69.0111
M36103	1097	0.0873879	0.138882	791705	1.03984	1.0231	-0.132296	166.217	613.274	3070.49	4174.53	9226.27	1	1	1	1	1	69.0111
M36593	1097	0.0873879	0.145398	791705	1.03984	1.02304	-0.187229	165.331	607.077	3004.06	4070.94	8908.34	1	1	1	1	1	69.0111
M36594	1097	0.0873879	0.133789	791705	1.03984	1.02219	0.0476393	169.373	635.187	3313.82	4558.95	10457.8	1	1	1	1	1	69.0111
M36600	1097	0.0873879	0.1333	791705	1.03984	1.02233	-0.187035	165.446	607.499	3006.11	4073.69	8914.05	1	1	1	1	1	69.0111
M36602	1097	0.0873879	0.13461	791705	1.03984	1.02193	-0.0268023	168.156	626.317	3210.49	4394.15	9915.68	1	1	1	1	1	69.0111
M36738	1097	0.0873879	0.132969	791705	1.03984	1.02121	-0.0143779	168.484	628.243	3229.57	4423.89	10008.5	1	1	1	1	1	69.0111
M36746	1097	0.0873879	0.141139	791705	1.03984	1.02219	-0.000166322	168.563	629.364	3246.23	4451.08	10101.7	1	1	1	1	1	69.0111
M36747	1097	0.0873879	0.137428	791705	1.03984	1.01922	-0.0299982	168.548	627.576	3214.2	4398.06	9915.57	1	1	1	1	1	69.0111
M36752	1097	0.0873879	0.13306	791705	1.03984	1.02335	0.0141942	168.614	630.388	3262.67	4478.13	10196.1	1	1	1	1	1	69.0111
M36754	1097	0.0873879	0.139035	791705	1.03984	1.02272	-0.0247375	168.062	626.087	3210.96	4395.46	9923.59	1	1	1	1	1	69.0111
M36776	1097	0.0873879	0.141622	791705	1.03984	1.02083	0.121637	170.873	645.292	3428.78	4742.96	11075.3	1	1	1	1	1	69.0111
M36808	1097	0.0873879	0.133804	791705	1.03984	1.02368	0.015958	168.59	630.403	3264.15	4480.73	10206.2	1	1	1	1	1	69.0111
M36850	1097	0.0873879	0.144853	791705	1.03984	1.01966	-0.0837776	167.574	620.923	3141.54	4283.67	9552.9	1	1	1	1	1	69.0111
M37058	1097	0.0873879	0.140144	791705	1.03984	1.02314	0.045665	169.181	634.354	3307.97	4550.33	10434	1	1	1	1	1	69.0111
M37063	1097	0.0873879	0.135954	791705	1.03984	1.02277	-0.0878399	167.002	618.607	3127.51	4263.74	9503.54	1	1	1	1	1	69.0111
M37076	1097	0.0873879	0.147436	791705	1.03984	1.02331	0.0205822	168.729	631.189	3271.77	4492.61	10243.5	1	1	1	1	1	69.0111
M37092	1097	0.0873879	0.143371	791705	1.03984	1.02227	-0.0316365	168.021	625.539	3202.98	4382.48	9879.59	1	1	1	1	1	69.0111
M37097	1097	0.0873879	0.136407	791705	1.03984	1.0196	0.0854438	170.454	641.508	3377.76	4659.57	10782.6	1	1	1	1	1	69.0111
M37104	1097	0.0873879	0.13963	791705	1.03984	1.01983	0.0800644	170.323	640.69	3368.97	4645.61	10736.5	1	1	1	1	1	69.0111
M37181	1097	0.0873879	0.140784	791705	1.03984	1.02292	-0.0156285	168.182	627.057	3222.76	4414.32	9985.61	1	1	1	1	1	69.0111
M37183	1097	0.0873879	0.218567	791705	1.03984	1.02132	-0.0820029	167.334	620.147	3139.13	4281.03	9551.79	1	1	1	1	1	69.0111
M37184	1097	0.0873879	0.185874	791705	1.03984	1.0237	-0.0130777	168.098	626.891	3223.91	4416.73	9997.14	1	1	1	1	1	69.0111
M37185	1097	0.0873879	0.235285	791705	1.03984	1.02442	-0.00865688	168.054	626.985	3227.81	4423.44	10022.4	1	1	1	1	1	69.0111
M37186	1097	0.0873879	0.178503	791705	1.03984	1.03288	0.0850276	168.242	633.151	3334.2	4600.07	10653.1	1	1	1	1	1	69.0111
M37187	1097	0.0873879	0.16272	791705	1.03984	1.02154	-0.00155793	168.646	629.59	3246.26	4450.65	10097.2	1	1	1	1	1	69.0111
M37190	1097	0.0873879	0.154903	791705	1.03984	1.02153	0.0686308	169.841	638.19	3346.5	4610.86	10628.4	1	1	1	1	1	69.0111
M37191	1097	0.0873879	0.180505	791705	1.03984	1.02973	0.0897403	168.84	635.682	3351.23	4625	10720.8	1	1	1	1	1	69.0111
M37196	1097	0.0873879	0.148725	791705	1.03984	1.02105	-0.00693938	168.636	629.239	3240.29	4440.8	10062.7	1	1	1	1	1	69.0111
M37198	1097	0.0873879	0.143132	791705	1.03984	1.02087	-0.0140137	168.547	628.499	3231.11	4426.09	10014	1	1	1	1	1	69.0111
M37200	1097	0.0873879	0.13395	791705	1.03984	1.02098	-0.0746742	167.511	621.209	3149.62	4297.31	9601.76	1	1	1	1	1	69.0111
M37202	1097	0.0873879	0.133823	791705	1.03984	1.01842	0.083034	170.611	641.956	3378.03	4659.04	10774.2	1	1	1	1	1	69.0111
M37203	1097	0.0873879	0.130939	791705	1.03984	1.02033	0.0223204	169.251	633.237	3283.43	4508.95	10282.4	1	1	1	1	1	69.0111
M37207	1097	0.0873879	0.13402	791705	1.03984	1.02079	0.0507028	169.658	636.435	3322.67	4572.04	10494.2	1	1	1	1	1	69.0111
M37209	1097	0.0873879	0.160318	791705	1.03984	1.02039	0.00423723	168.934	630.998	3257.82	4468.18	10148.8	1	1	1	1	1	69.0111
M37210	1097	0.0873879	0.141874	791705	1.03984	1.01982	0.0433569	169.694	636.135	3315.11	4559.18	10446.3	1	1	1	1	1	69.0111
M37211	1097	0.0873879	0.139922	791705	1.03984	1.0175	0.0916687	170.915	643.624	3394.05	4684.1	10854.2	1	1	1	1	1	69.0111
M37231	1097	0.0873879	0.12917	791705	1.03984	1.01904	-0.0528102	168.194	624.961	3184.05	4350.25	9761.36	1	1	1	1	1	69.0111
M37253	1097	0.0873879	0.15919	791705	1.03984	1.01777	0.101133	171.034	644.651	3407.55	4706.09	10930.8	1	1	1	1	1	69.0111
M37431	1097	0.0873879	0.132431	791705	1.03984	1.021	-0.0695505	167.593	621.801	3156.26	4307.79	9635.04	1	1	1	1	1	69.0111
M37432	1097	0.0873879	0.135442	791705	1.03984	1.01911	0.0682251	170.239	639.661	3353.71	4620.5	10647.8	1	1	1	1	1	69.0111
M37455	1097	0.0873879	0.128983	791705	1.03984	1.02234	-0.0942969	166.966	618.111	3120.45	4252.34	9465.82	1	1	1	1	1	69.0111
M37459	1097	0.0873879	0.131767	791705	1.03984	1.01825	-0.00941373	169.056	630.651	3245.33	4446.74	10068.5	1	1	1	1	1	69.0111
M37482	1097	0.0873879	0.220106	791705	1.03984	1.02187	-0.0816491	167.252	619.866	3138.05	4279.7	9549.96	1	1	1	1	1	69.0111
M37496	1097	0.0873879	0.127137	791705	1.03984	1.02322	-0.0123277	168.189	627.272	3226.37	4420.28	10006.4	1	1	1	1	1	69.0111
M37506	1097	0.0873879	0.142424	791705	1.03984	1.02395	0.00796626	168.411	629.272	3252.18	4461.85	10145.6	1	1	1	1	1	69.0111
M37529	1097	0.0873879	0.139467	791705	1.03984	1.02098	0.149332	171.327	648.724	3471.57	4812.52	11318.4	1	1	1	1	1	69.0111
M38102	1097	0.0873879	0.144368	791705	1.03984	1.02237	0.0441016	169.283	634.641	3308.15	4550.02	10429	1	1	1	1	1	69.0111
M38116	1097	0.0873879	0.148475	791705	1.03984	1.02127	-0.0317933	168.181	626.12	3205.7	4386.08	9886.54	1	1	1	1	1	69.0111
M38165	1097	0.0873879	0.140835	791705	1.03984	1.02114	0.010842	168.922	631.337	3264.74	4479.77	10190.5	1	1	1	1	1	69.0111
M38168	1097	0.0873879	0.175628	791705	1.03984	1.02181	0.0401741	169.308	634.504	3304.25	4543.36	10403.9	1	1	1	1	1	69.0111
M38170	1097	0.0873879	0.151859	791705	1.03984	1.01487	-0.0965509	168.142	622.271	3138.55	4275.7	9507.08	1	1	1	1	1	69.0111
M38178	1097	0.0873879	0.134601	791705	1.03984	1.02289	0.0680295	169.603	637.263	3341.25	4603.5	10610.9	1	1	1	1	1	69.0111
M38399	1097	0.0873879	0.144324	791705	1.03984	1.0218	-0.00807467	168.493	628.645	3236.47	4435.28	10048.4	1	1	1	1	1	69.0111
M38637	1097	0.0873879	0.140508	791705	1.03984	1.02423	-0.0490851	167.411	622.294	3173.94	4337.94	9745.53	1	1	1	1	1	69.0111
M38667	1097	0.0873879	0.144456	791705	1.03984	1.02206	-0.113618	166.691	616.029	3096.67	4214.84	9347.27	1	1	1	1	1	69.0111
M39270	1097	0.0873879	0.126701	791705	1.03984	1.02015	0.0317033	169.441	634.496	3297.33	4531.01	10354.4	1	1	1	1	1	69.0111
M39592	1097	0.0873879	0.136944	791705	1.03984	1.02141	-0.0313181	168.166	626.093	3205.93	4386.55	9888.7	1	1	1	1	1	69.0111
M39603	1097	0.0873879	0.596157	791705	1.03984	1.02334	0.129421	170.582	644.666	3432.31	4750.8	11117.2	1	1	1	1	1	69.0111
M39609	1097	0.0873879	0.137357	791705	1.03984	1.02258	-0.0188539	168.184	626.876	3219.37	4408.7	9965.77	1	1	1	1	1	69.0111
M39831	1097	0.0873879	0.141529	791705	1.03984	1.02358	-0.0158666	168.07	626.628	3220.46	4411.15	9978.48	1	1	1	1	1	69.0111
M40008	1097	0.0873879	0.226115	791705	1.03984	1.02456	0.00506229	168.262	628.551	3246.3	4452.95	10119.4	1	1	1	1	1	69.0111
M40459	1097	0.0873879	7.21087	791705	1.03984	1.03318	-0.0474178	165.997	617.192	3150.42	4307	9686.73	1	1	1	1	1	69.0111
M40469	1097	0.0873879	0.136051	791705	1.03984	1.022	0.126718	170.763	645.186	3432.68	4750.27	11107.4	1	1	1	1	1	69.0111
M40473	1097	0.0873879	0.14359	791705	1.03984	1.02126	0.0495652	169.561	636.004	3319.55	4567.4	10481.2	1	1	1	1	1	69.0111
M40685	1097	0.0873879	0.147228	791705	1.03984	1.02054	-0.0451333	168.077	624.969	3189.91	4360.58	9801.25	1	1	1	1	1	69.0111
M40708	1097	0.0873879	0.13851	791705	1.03984	1.01751	-0.107972	167.52	619.36	3116.44	4242.8	9415.43	1	1	1	1	1	69.0111
M40730	1097	0.0873879	0.177902	791705	1.03984	1.01772	0.0666403	170.446	640.343	3355.87	4622.86	10648.2	1	1	1	1	1	69.0111
M41220	1097	0.0873879	0.14006	791705	1.03984	1.02068	0.0243248	169.227	633.266	3285.18	4512.01	10294.3	1	1	1	1	1	69.0111
M41374	1097	0.0873879	0.315652	791705	1.03984	1.02043	-0.00516322	168.768	629.834	3244.63	4447.23	10080.7	1	1	1	1	1	69.0111
M41487	1097	0.0873879	0.401026	791705	1.03984	1.01821	-0.00049263	169.215	631.762	3257.87	4466.63	10133.1	1	1	1	1	1	69.0111
M41888	1097	0.0873879	0.14032	791705	1.03984	1.0208	-0.04449	168.044	624.887	3190	4360.91	9803.51	1	1	1	1	1	69.0111
M42027	1097	0.0873879	0.301557	791705	1.03984	1.01607	-0.105605	167.795	620.494	3123.52	4252.92	9440.9	1	1	1	1	1	69.0111
M42087	1097	0.0873879	0.198085	791705	1.03984	1.02197	0.105012	170.393	642.463	3399.49	4696.55	10922	1	1	1	1	1	69.0111
M42095	1097	0.0873879	0.13138	791705	1.03984	1.01996	-0.0522498	168.052	624.471	3182.11	4347.83	9757.84	1	1	1	1	1	69.0111
M42374	1097	0.0873879	0.133878	791705	1.03984	1.01895	-0.0202416	168.757	628.914	3228.31	4420.24	9985.91	1	1	1	1	1	69.0111
M42381	1097	0.0873879	0.197362	791705	1.03984	1.02181	0.078053	169.955	639.186	3359.52	4632.01	10701.3	1	1	1	1	1	69.0111
M42382	1097	0.0873879	0.138031	791705	1.03984	1.02102	0.0988428	170.445	642.287	3393.26	4685.72	10879.6	1	1	1	1	1	69.0111
M42398	1097	0.0873879	0.132906	791705	1.03984	1.01721	-0.0507568	168.529	626.307	3192.13	4361.72	9789.64	1	1	1	1	1	69.0111
M42420	1097	0.0873879	0.128264	791705	1.03984	1.02316	-0.0780748	167.101	619.519	3139.02	4282.11	9563.2	1	1	1	1	1	69.0111
M42446	1097	0.0873879	0.138384	791705	1.03984	1.02016	-0.118312	166.919	616.597	3095.98	4212.51	9332.1	1	1	1	1	1	69.0111
M42448	1097	0.0873879	0.131536	791705	1.03984	1.02078	-0.0215717	168.434	627.643	3221.03	4410.03	9961.54	1	1	1	1	1	69.0111
M42449	1097	0.0873879	0.132903	791705	1.03984	1.0214	-0.056001	167.755	623.166	3172.97	4334.41	9721.49	1	1	1	1	1	69.0111
M42450	1097	0.0873879	0.14157	791705	1.03984	1.01471	0.013386	170.034	635.623	3288.16	4512.23	10264.9	1	1	1	1	1	69.0111
M42459	1097	0.0873879	0.14436	791705	1.03984	1.01919	0.155986	171.749	650.747	3488.4	4838.34	11398.1	1	1	1	1	1	69.0111
M42463	1097	0.0873879	0.130604	791705	1.03984	1.01938	0.056458	169.992	638.029	3335.54	4591.57	10552.1	1	1	1	1	1	69.0111
M42489	1097	0.0873879	0.137358	791705	1.03984	1.02249	-0.00838717	168.375	628.188	3233.97	4431.81	10040.4	1	1	1	1	1	69.0111
M42574	1097	0.0873879	0.147575	791705	1.03984	1.01798	-0.0952867	167.656	620.571	3131.41	4266.61	9491.93	1	1	1	1	1	69.0111
M43231	1097	0.0873879	0.130981	791705	1.03984	1.02289	-0.0675459	167.32	620.912	3153.48	4304.71	9633.64	1	1	1	1	1	69.0111
M43249	1097	0.0873879	0.140414	791705	1.03984	1.01721	-0.0640608	168.304	624.718	3174.4	4333.73	9700.51	1	1	1	1	1	69.0111
M43255	1097	0.0873879	0.156985	791705	1.03984	1.00596	-0.003519	171.216	639.002	3291.3	4510.56	10215.8	1	1	1	1	1	69.0111
M43256	1097	0.0873879	0.243598	791705	1.03984	1.02176	-0.0608469	167.616	622.377	3165.53	4322.92	9686.49	1	1	1	1	1	69.0111
M43258	1097	0.0873879	0.15967	791705	1.03984	1.02156	0.0736565	169.922	638.797	3353.83	4622.65	10668.3	1	1	1	1	1	69.0111
M43264	1097	0.0873879	0.136205	791705	1.03984	1.02039	0.0910333	170.417	641.707	3383.56	4669.56	10820.9	1	1	1	1	1	69.0111
M43330	1097	0.0873879	1.96357	791705	1.03984	1.02576	-0.110682	166.147	614.216	3090.21	4207.16	9338.68	1	1	1	1	1	69.0111
M43333	1097	0.0873879	1.20823	791705	1.03984	1.02581	-0.0445095	167.229	621.888	3175.41	4341.37	9763.74	1	1	1	1	1	69.0111
M43343	1097	0.0873879	0.141419	791705	1.03984	1.01632	-0.112415	167.64	619.547	3114.11	4238.34	9396.46	1	1	1	1	1	69.0111
M43374	1097	0.0873879	0.161956	791705	1.03984	1.02008	-0.0898129	167.406	619.97	3132.56	4269.84	9511.12	1	1	1	1	1	69.0111
M43424	1097	0.0873879	0.181217	791705	1.03984	1.0205	0.00140407	168.867	630.583	3253.51	4461.42	10127.3	1	1	1	1	1	69.0111
M43488	1097	0.0873879	0.139081	791705	1.03984	1.02431	0.0684281	169.375	636.431	3337.31	4598.29	10600.9	1	1	1	1	1	69.0111
M43591	1097	0.0873879	0.142515	791705	1.03984	1.02053	-0.0155297	168.577	628.521	3230.04	4424.14	10006.1	1	1	1	1	1	69.0111
M43761	1097	0.0873879	0.132306	791705	1.03984	1.02261	0.048367	169.316	635.017	3313.55	4558.85	10459.7	1	1	1	1	1	69.0111
M43802	1097	0.0873879	0.130392	791705	1.03984	1.02427	-0.0135438	167.997	626.491	3221.58	4413.44	9989.16	1	1	1	1	1	69.0111
M43807	1097	0.0873879	0.141384	791705	1.03984	1.01811	-0.040471	168.553	626.991	3203.3	4380.01	9852.37	1	1	1	1	1	69.0111
M43847	1097	0.0873879	0.133232	791705	1.03984	1.02139	-0.0727792	167.477	621.193	3150.95	4299.68	9611.03	1	1	1	1	1	69.0111
M44526	1097	0.0873879	0.141878	791705	1.03984	1.01997	0.0238636	169.337	633.646	3286.72	4513.93	10297	1	1	1	1	1	69.0111
M44560	1097	0.0873879	0.136088	791705	1.03984	1.02048	-0.134015	166.61	614.602	3075.48	4180.62	9234.46	1	1	1	1	1	69.0111
M44563	1097	0.0873879	0.124885	791705	1.03984	1.0227	0.0207728	168.833	631.587	3273.91	4495.57	10250.2	1	1	1	1	1	69.0111
M44630	1097	0.0873879	0.156387	791705	1.03984	1.02317	-0.0257937	167.972	625.693	3208.21	4391.43	9912.66	1	1	1	1	1	69.0111
M44633	1097	0.0873879	0.136653	791705	1.03984	1.01841	-0.0243551	168.778	628.751	3224.31	4413.5	9961.55	1	1	1	1	1	69.0111
M44664	1097	0.0873879	0.160704	791705	1.03984	1.01721	-0.00565559	169.293	631.749	3253.72	4459.29	10104.3	1	1	1	1	1	69.0111
M44681	1097	0.0873879	0.14716	791705	1.03984	1.01833	-0.0467183	168.412	626.112	3194.26	4365.87	9808.07	1	1	1	1	1	69.0111
M44872	1097	0.0873879	0.1509	791705	1.03984	1.02452	-0.103853	166.457	615.723	3102.22	4225.18	9389.88	1	1	1	1	1	69.0111
M44876	1097	0.0873879	0.126865	791705	1.03984	1.02031	-0.0135919	168.646	628.891	3233.37	4429.27	10021.6	1	1	1	1	1	69.0111
M44877	1097	0.0873879	0.147331	791705	1.03984	1.01602	-0.00293116	169.537	632.812	3261.14	4470.2	10134	1	1	1	1	1	69.0111
M44878	1097	0.0873879	0.137491	791705	1.03984	1.02108	-0.0599566	167.741	622.89	3168.67	4327.4	9697.69	1	1	1	1	1	69.0111
M45095	1097	0.0873879	0.169485	791705	1.03984	1.02161	-0.0143104	168.419	628.009	3228.47	4422.44	10005.7	1	1	1	1	1	69.0111
M45404	1097	0.0873879	0.214482	791705	1.03984	1.02268	-0.0460985	167.711	623.57	3182.39	4350.2	9777.77	1	1	1	1	1	69.0111
M45413	1097	0.0873879	0.134557	791705	1.03984	1.0207	-0.0298746	168.307	626.697	3209.99	4392.47	9904.45	1	1	1	1	1	69.0111
M45452	1097	0.0873879	0.137216	791705	1.03984	1.02148	-0.0952113	167.09	618.512	3121.69	4253.71	9466.42	1	1	1	1	1	69.0111
M45453	1097	0.0873879	0.142061	791705	1.03984	1.02086	0.00449517	168.86	630.738	3256.73	4466.8	10146.6	1	1	1	1	1	69.0111
M45456	1097	0.0873879	0.143375	791705	1.03984	1.01948	-0.135308	166.749	615.034	3076.58	4181.7	9233.72	1	1	1	1	1	69.0111
M45675	1097	0.0873879	0.194492	791705	1.03984	1.02364	-0.0398832	167.659	623.731	3187.87	4359.55	9812.18	1	1	1	1	1	69.0111
M45951	1097	0.0873879	0.124544	791705	1.03984	1.02036	-0.0756723	167.596	621.464	3150.11	4297.64	9600.06	1	1	1	1	1	69.0111
M46111	1097	0.0873879	0.140229	791705	1.03984	1.01923	0.0298556	169.562	634.839	3297.56	4530.67	10348.6	1	1	1	1	1	69.0111
M46115	1097	0.0873879	0.140343	791705	1.03984	1.01847	-0.0481665	168.366	625.858	3191.92	4362.28	9797.19	1	1	1	1	1	69.0111
M46142	1097	0.0873879	0.135589	791705	1.03984	1.02313	0.0383798	169.06	633.469	3297.57	4533.67	10378.5	1	1	1	1	1	69.0111
M46144	1097	0.0873879	0.142067	791705	1.03984	1.02217	-0.071159	167.377	620.917	3150.83	4300.02	9615.59	1	1	1	1	1	69.0111
M46172	1097	0.0873879	0.186005	791705	1.03984	1.02217	-0.00402648	168.502	628.911	3240.95	4442.67	10074.2	1	1	1	1	1	69.0111
M46203	1097	0.0873879	0.16037	791705	1.03984	1.01856	-0.0190781	168.842	629.294	3231.08	4424.35	9997.35	1	1	1	1	1	69.0111
M46223	1097	0.0873879	0.143859	791705	1.03984	1.01921	-0.0500671	168.213	625.185	3187.22	4355.37	9778.49	1	1	1	1	1	69.0111
M46225	1097	0.0873879	0.14637	791705	1.03984	1.02247	-0.0751461	167.262	620.272	3144.79	4290.71	9587.4	1	1	1	1	1	69.0111
M46259	1097	0.0873879	0.139362	791705	1.03984	1.01993	-0.0262001	168.495	627.602	3217.25	4403.42	9936.18	1	1	1	1	1	69.0111
M46260	1097	0.0873879	0.135636	791705	1.03984	1.02168	0.114458	170.604	643.835	3414.85	4721.14	11004.9	1	1	1	1	1	69.0111
M46266	1097	0.0873879	0.139844	791705	1.03984	1.0181	0.128294	171.451	647.897	3448.39	4772.41	11161.2	1	1	1	1	1	69.0111
M46285	1097	0.0873879	0.19186	791705	1.03984	1.01883	0.0519708	170.006	637.815	3330.73	4583.43	10522	1	1	1	1	1	69.0111
M46294	1097	0.0873879	0.191394	791705	1.03984	1.02007	0.0532423	169.822	637.201	3328.66	4581.08	10520.6	1	1	1	1	1	69.0111
M46295	1097	0.0873879	0.136572	791705	1.03984	1.02323	-0.0539354	167.491	622.313	3170.39	4331.63	9720.89	1	1	1	1	1	69.0111
M46318	1097	0.0873879	0.161145	791705	1.03984	1.02164	0.0728702	169.895	638.649	3352.41	4620.43	10661.2	1	1	1	1	1	69.0111
M46325	1097	0.0873879	0.136651	791705	1.03984	1.01968	-0.163102	166.259	611.73	3041.85	4127.63	9068.22	1	1	1	1	1	69.0111
M46355	1097	0.0873879	0.141855	791705	1.03984	1.0192	-0.0683164	167.907	623.02	3163.04	4317.22	9656.98	1	1	1	1	1	69.0111
M46356	1097	0.0873879	0.173977	791705	1.03984	1.02088	-0.0148287	168.53	628.39	3229.94	4424.24	10008.1	1	1	1	1	1	69.0111
M46358	1097	0.0873879	0.124238	791705	1.03984	1.0214	0.00247717	168.737	630.163	3252.28	4460.12	10127.4	1	1	1	1	1	69.0111
M46360	1097	0.0873879	0.134709	791705	1.03984	1.01891	-0.00895471	168.955	630.302	3243.97	4445.06	10066.2	1	1	1	1	1	69.0111
M46363	1097	0.0873879	0.128146	791705	1.03984	1.01971	0.0115704	169.171	632.306	3270.16	4487.33	10208.2	1	1	1	1	1	69.0111
M46364	1097	0.0873879	0.141561	791705	1.03984	1.02192	0.00195048	168.644	629.785	3249.98	4456.85	10119.3	1	1	1	1	1	69.0111
M46366	1097	0.0873879	0.170926	791705	1.03984	1.03677	0.00143665	166.224	620.778	3204.84	4395.88	9991.41	1	1	1	1	1	69.0111
M46367	1097	0.0873879	0.133029	791705	1.03984	1.01986	-0.0322636	168.405	626.917	3209.23	4390.66	9894.71	1	1	1	1	1	69.0111
M46368	1097	0.0873879	0.188179	791705	1.03984	1.05044	-0.0116024	163.857	611.279	3147.93	4315.05	9790.86	1	1	1	1	1	69.0111
M46371	1097	0.0873879	0.130699	791705	1.03984	1.0221	-0.0677166	167.445	621.361	3155.51	4307.37	9638.59	1	1	1	1	1	69.0111
M46384	1097	0.0873879	0.136316	791705	1.03984	1.02087	0.0796593	170.14	639.978	3364.96	4640	10723.2	1	1	1	1	1	69.0111
M46388	1097	0.0873879	0.13939	791705	1.03984	1.02444	0.072506	169.422	636.848	3342.85	4607.3	10632.1	1	1	1	1	1	69.0111
M46390	1097	0.0873879	0.141608	791705	1.03984	1.02049	-0.032455	168.299	626.515	3207.12	4387.77	9888.33	1	1	1	1	1	69.0111
M46398	1097	0.0873879	0.141344	791705	1.03984	1.02397	0.0864937	169.74	638.88	3365.06	4642.66	10749.3	1	1	1	1	1	69.0111
M46403	1097	0.0873879	0.143843	791705	1.03984	1.02363	-0.0366865	167.714	624.118	3192.19	4366.38	9834.05	1	1	1	1	1	69.0111
M46409	1097	0.0873879	0.129274	791705	1.03984	1.02078	0.0471827	169.6	636.01	3317.62	4563.94	10467.1	1	1	1	1	1	69.0111
M46410	1097	0.0873879	0.138906	791705	1.03984	1.02158	-0.00470905	168.586	629.184	3241.77	4443.54	10074.2	1	1	1	1	1	69.0111
M46417	1097	0.0873879	0.140595	791705	1.03984	1.01963	0.0700732	170.185	639.569	3354.78	4622.64	10657.8	1	1	1	1	1	69.0111
M46443	1097	0.0873879	0.134543	791705	1.03984	1.01792	-0.0199454	168.932	629.578	3231.8	4425.02	9996.5	1	1	1	1	1	69.0111
M46455	1097	0.0873879	0.174325	791705	1.03984	1.01249	-0.010359	169.999	634.085	3261.53	4468.19	10110.2	1	1	1	1	1	69.0111
M46456	1097	0.0873879	0.141289	791705	1.03984	1.02196	-0.0823644	167.224	619.725	3136.85	4277.88	9544.64	1	1	1	1	1	69.0111
M46458	1097	0.0873879	0.143013	791705	1.03984	1.017	-0.049663	168.582	626.567	3194.22	4364.87	9798.73	1	1	1	1	1	69.0111
M46459	1097	0.0873879	0.170171	791705	1.03984	1.02079	0.0412369	169.497	635.272	3309.01	4550.17	10421.3	1	1	1	1	1	69.0111
M46460	1097	0.0873879	0.140348	791705	1.03984	1.01894	0.123053	171.217	646.686	3437.37	4755.27	11106.7	1	1	1	1	1	69.0111
M46471	1097	0.0873879	0.145462	791705	1.03984	1.0179	0.068107	170.441	640.415	3357.47	4625.57	10658.3	1	1	1	1	1	69.0111
M46473	1097	0.0873879	0.134795	791705	1.03984	1.02573	-0.0399886	167.318	622.471	3181.65	4351.19	9794.89	1	1	1	1	1	69.0111
M46486	1097	0.0873879	0.145434	791705	1.03984	1.01382	-0.00107342	169.935	634.396	3270.46	4483.38	10166.2	1	1	1	1	1	69.0111
M46493	1097	0.0873879	0.140808	791705	1.03984	1.01502	-0.02371	169.349	630.897	3235.34	4428.51	9993.95	1	1	1	1	1	69.0111
M46497	1097	0.0873879	0.139336	791705	1.03984	1.01659	-0.0462039	168.707	627.225	3200.05	4373.79	9825.41	1	1	1	1	1	69.0111
M46500	1097	0.0873879	0.13303	791705	1.03984	1.01778	-0.00299384	169.243	631.717	3255.66	4462.82	10118.6	1	1	1	1	1	69.0111
M46503	1097	0.0873879	0.173961	791705	1.03984	1.01786	-0.0527003	168.389	625.683	3187.63	4355.07	9771.38	1	1	1	1	1	69.0111
M46510	1097	0.0873879	0.140186	791705	1.03984	1.021	-0.0879869	167.287	619.636	3132.31	4270.07	9515.85	1	1	1	1	1	69.0111
M46512	1097	0.0873879	0.144492	791705	1.03984	1.01997	0.154482	171.59	650.046	3483.29	4830.69	11376	1	1	1	1	1	69.0111
M46515	1097	0.0873879	0.145207	791705	1.03984	1.01841	-0.0211502	168.83	629.132	3228.67	4420.42	9983.96	1	1	1	1	1	69.0111
M46516	1097	0.0873879	0.146345	791705	1.03984	1.0201	0.0936037	170.51	642.215	3388.39	4677.11	10845	1	1	1	1	1	69.0111
M46517	1097	0.0873879	0.138705	791705	1.03984	1.01596	-0.0281192	169.118	629.787	3226.47	4415.14	9955.27	1	1	1	1	1	69.0111
M46519	1097	0.0873879	0.209784	791705	1.03984	1.02128	0.0140349	168.953	631.64	3268.8	4486.34	10212.8	1	1	1	1	1	69.0111
M46548	1097	0.0873879	0.171338	791705	1.03984	1.02415	0.0317725	168.779	632.034	3284.98	4514.34	10319.6	1	1	1	1	1	69.0111
M46588	1097	0.0873879	0.242067	791705	1.03984	1.05165	0.35587	169.729	655.406	3707.63	5232.08	13102.1	1	1	1	1	1	69.0111
M46590	1097	0.0873879	0.190711	791705	1.03984	1.02211	-0.017038	168.291	627.378	3223.24	4414.5	9982.37	1	1	1	1	1	69.0111
M46592	1097	0.0873879	0.138705	791705	1.03984	1.02081	0.031123	169.32	634.014	3294.43	4526.89	10344.2	1	1	1	1	1	69.0111
M46594	1097	0.0873879	0.137718	791705	1.03984	1.02309	0.014741	168.665	630.613	3264.23	4480.42	10202.3	1	1	1	1	1	69.0111
M46597	1097	0.0873879	0.141534	791705	1.03984	1.01714	0.0993458	171.11	644.828	3406.92	4704.56	10922	1	1	1	1	1	69.0111
M46598	1097	0.0873879	0.130353	791705	1.03984	1.02007	-0.0303688	168.402	627.018	3211.18	4393.9	9906.12	1	1	1	1	1	69.0111
M46599	1097	0.0873879	0.139389	791705	1.03984	1.01778	0.00624491	169.4	632.844	3268.59	4483.38	10185.7	1	1	1	1	1	69.0111
M46601	1097	0.0873879	0.14112	791705	1.03984	1.01999	-0.0149759	168.675	628.916	3232.42	4427.52	10014.5	1	1	1	1	1	69.0111
M46602	1097	0.0873879	0.129951	791705	1.03984	1.01937	0.0332283	169.596	635.167	3301.95	4537.79	10372.9	1	1	1	1	1	69.0111
M46603	1097	0.0873879	0.146108	791705	1.03984	1.01695	0.0017195	169.461	632.806	3264.8	4476.72	10159.8	1	1	1	1	1	69.0111
M46604	1097	0.0873879	0.138369	791705	1.03984	1.02008	-0.117682	166.943	616.718	3097	4214.04	9336.55	1	1	1	1	1	69.0111
M46607	1097	0.0873879	0.151509	791705	1.03984	1.01959	0.0634815	170.078	638.773	3345.19	4607.2	10605.6	1	1	1	1	1	69.0111
M46608	1097	0.0873879	0.135718	791705	1.03984	1.02299	0.061477	169.475	636.391	3331.34	4587.67	10558.2	1	1	1	1	1	69.0111
M46610	1097	0.0873879	0.132097	791705	1.03984	1.0221	-0.00935211	168.423	628.31	3233.82	4431.28	10036.8	1	1	1	1	1	69.0111
M46612	1097	0.0873879	0.13537	791705	1.03984	1.01998	0.0894528	170.458	641.766	3382.52	4667.55	10811.8	1	1	1	1	1	69.0111
M46613	1097	0.0873879	0.129916	791705	1.03984	1.025	-0.0779399	166.808	618.453	3134.01	4275.48	9550.23	1	1	1	1	1	69.0111
M46616	1097	0.0873879	0.129923	791705	1.03984	1.02329	-0.0594388	167.39	621.632	3162.98	4319.97	9683.94	1	1	1	1	1	69.0111
M46618	1097	0.0873879	0.141287	791705	1.03984	1.02287	0.0940284	170.052	640.51	3379.9	4665.69	10821.6	1	1	1	1	1	69.0111
M46621	1097	0.0873879	0.13434	791705	1.03984	1.02088	-0.0828904	167.391	620.305	3139.24	4280.89	9549.42	1	1	1	1	1	69.0111
M46624	1097	0.0873879	0.149081	791705	1.03984	1.0207	0.03656	169.431	634.748	3302.54	4539.77	10386.3	1	1	1	1	1	69.0111
M46626	1097	0.0873879	0.154972	791705	1.03984	1.02045	0.0282831	169.331	633.887	3291.5	4521.93	10325.9	1	1	1	1	1	69.0111
M46628	1097	0.0873879	0.137708	791705	1.03984	1.02021	0.0429465	169.622	635.842	3313.29	4556.57	10439.6	1	1	1	1	1	69.0111
M46632	1097	0.0873879	0.134001	791705	1.03984	1.02011	-0.0284383	168.429	627.227	3213.69	4397.9	9919.2	1	1	1	1	1	69.0111
M46633	1097	0.0873879	0.133798	791705	1.03984	1.02099	0.15552	171.433	649.512	3481.37	4828.46	11374.5	1	1	1	1	1	69.0111
M46634	1097	0.0873879	0.13587	791705	1.03984	1.02126	0.123486	170.831	645.249	3430.17	4745.58	11086.9	1	1	1	1	1	69.0111
M46640	1097	0.0873879	0.138089	791705	1.03984	1.02217	-0.0114684	168.376	628.014	3230.71	4426.39	10021.2	1	1	1	1	1	69.0111
M46643	1097	0.0873879	0.135634	791705	1.03984	1.02328	0.0191217	168.709	631.032	3269.81	4489.46	10233	1	1	1	1	1	69.0111
M46646	1097	0.0873879	0.142893	791705	1.03984	1.02073	0.0746494	170.078	639.441	3357.97	4628.65	10684.1	1	1	1	1	1	69.0111
M46648	1097	0.0873879	0.133158	791705	1.03984	1.02145	-0.0458763	167.915	624.332	3186.26	4355.44	9788.98	1	1	1	1	1	69.0111
M46649	1097	0.0873879	0.120166	791705	1.03984	1.02103	0.0360325	169.368	634.483	3300.78	4537.2	10379.4	1	1	1	1	1	69.0111
M46652	1097	0.0873879	0.152203	791705	1.03984	1.0212	-0.0747	167.475	621.076	3148.97	4296.43	9599.93	1	1	1	1	1	69.0111
M46655	1097	0.0873879	0.160047	791705	1.03984	1.01934	-0.047654	168.231	625.393	3190.06	4359.95	9793.73	1	1	1	1	1	69.0111
M46656	1097	0.0873879	0.205506	791705	1.03984	1.01924	0.0644372	170.152	639.109	3347.7	4610.96	10616.4	1	1	1	1	1	69.0111
M46657	1097	0.0873879	0.130433	791705	1.03984	1.0212	0.0472601	169.531	635.757	3316.39	4562.31	10463.9	1	1	1	1	1	69.0111
M46662	1097	0.0873879	0.143824	791705	1.03984	1.0194	0.182509	172.179	654.052	3530.61	4907.36	11644	1	1	1	1	1	69.0111
M46663	1097	0.0873879	0.125757	791705	1.03984	1.02455	-0.0888419	166.7	617.447	3121.25	4255.1	9483.94	1	1	1	1	1	69.0111
M46666	1097	0.0873879	0.137444	791705	1.03984	1.02325	-0.0117871	168.193	627.319	3227.03	4421.34	10010	1	1	1	1	1	69.0111
M46672	1097	0.0873879	0.153045	791705	1.03984	1.02281	0.0248096	168.883	632.01	3279.27	4504.2	10279.3	1	1	1	1	1	69.0111
M46673	1097	0.0873879	0.144281	791705	1.03984	1.01934	-0.0246557	168.619	628.148	3221.12	4409.13	9951.81	1	1	1	1	1	69.0111
M46674	1097	0.0873879	0.136051	791705	1.03984	1.02044	0.0659071	169.977	638.54	3346.02	4609.21	10616.9	1	1	1	1	1	69.0111
M46677	1097	0.0873879	0.167514	791705	1.03984	1.01961	0.107283	170.829	644.251	3410.79	4712.86	10964.5	1	1	1	1	1	69.0111
M46681	1097	0.0873879	0.144762	791705	1.03984	1.0162	-0.00266914	169.512	632.734	3260.96	4470.05	10134.4	1	1	1	1	1	69.0111
M46683	1097	0.0873879	0.139693	791705	1.03984	1.01931	0.0597374	170.06	638.483	3340.58	4599.59	10578.6	1	1	1	1	1	69.0111
M46689	1097	0.0873879	0.145531	791705	1.03984	1.02052	-0.118537	166.857	616.36	3094.71	4210.75	9328.13	1	1	1	1	1	69.0111
M46690	1097	0.0873879	0.138335	791705	1.03984	1.02001	-0.0921342	167.379	619.739	3129.77	4265.4	9496.86	1	1	1	1	1	69.0111
M46695	1097	0.0873879	0.128309	791705	1.03984	1.02265	-0.0156632	168.226	627.218	3223.52	4415.34	9987.62	1	1	1	1	1	69.0111
M46700	1097	0.0873879	0.149028	791705	1.03984	1.02122	0.0823034	170.128	640.092	3367.78	4644.82	10741.4	1	1	1	1	1	69.0111
M46701	1097	0.0873879	0.128046	791705	1.03984	1.01238	-0.0542019	169.268	628.822	3201.67	4373.34	9804.63	1	1	1	1	1	69.0111
M46704	1097	0.0873879	0.259741	791705	1.03984	1.02039	-0.0556155	167.926	623.814	3176.39	4339.11	9731.93	1	1	1	1	1	69.0111
M46705	1097	0.0873879	0.145091	791705	1.03984	1.02156	-0.0208092	168.318	627.259	3219.74	4408.55	9960.46	1	1	1	1	1	69.0111
M46706	1097	0.0873879	0.159627	791705	1.03984	1.02377	0.0937234	169.897	639.909	3376.52	4660.96	10810.5	1	1	1	1	1	69.0111
M46707	1097	0.0873879	0.141166	791705	1.03984	1.02036	-0.0081946	168.729	629.51	3240.65	4440.86	10059.6	1	1	1	1	1	69.0111
M46710	1097	0.0873879	0.149101	791705	1.03984	1.01865	-0.000251136	169.145	631.516	3256.84	4465.33	10131	1	1	1	1	1	69.0111
M46727	1097	0.0873879	0.151277	791705	1.03984	1.02313	0.0737014	169.66	637.815	3348.82	4615.85	10653.9	1	1	1	1	1	69.0111
M46728	1097	0.0873879	0.209344	791705	1.03984	1.02091	-0.0212205	168.418	627.603	3221.11	4410.25	9962.9	1	1	1	1	1	69.0111
M46740	1097	0.0873879	0.142255	791705	1.03984	1.01946	0.0927362	170.602	642.509	3389.18	4677.85	10844	1	1	1	1	1	69.0111
M46742	1097	0.0873879	0.174497	791705	1.03984	1.0177	-0.0309556	168.783	628.386	3217.42	4402.07	9921.33	1	1	1	1	1	69.0111
M46798	1097	0.0873879	0.144783	791705	1.03984	1.01788	0.0821106	170.685	642.178	3378.38	4659.19	10771.8	1	1	1	1	1	69.0111
M46799	1097	0.0873879	0.149213	791705	1.03984	1.01785	0.0777548	170.615	641.65	3371.96	4648.83	10736.5	1	1	1	1	1	69.0111
M46894	1097	0.0873879	0.141498	791705	1.03984	1.02119	0.0255985	169.165	633.107	3285.41	4512.77	10299.4	1	1	1	1	1	69.0111
M46898	1097	0.0873879	0.153951	791705	1.03984	1.02172	-0.0660743	167.534	621.781	3158.76	4312.21	9652.3	1	1	1	1	1	69.0111
M46904	1097	0.0873879	0.139257	791705	1.03984	1.01995	0.0622942	169.997	638.398	3342.28	4602.82	10592.8	1	1	1	1	1	69.0111
M46914	1097	0.0873879	0.147862	791705	1.03984	1.01753	0.0112668	169.527	633.611	3276.42	4495.67	10224.7	1	1	1	1	1	69.0111
M46960	1097	0.0873879	0.123709	791705	1.03984	1.02193	0.0495418	169.449	635.584	3317.39	4564.47	10474.9	1	1	1	1	1	69.0111
M46962	1097	0.0873879	0.142129	791705	1.03984	1.02077	0.0331293	169.362	634.287	3297.44	4531.65	10359.7	1	1	1	1	1	69.0111
M46966	1097	0.0873879	0.146844	791705	1.03984	1.02293	-0.0729629	167.225	620.258	3146.33	4293.46	9598.09	1	1	1	1	1	69.0111
M46968	1097	0.0873879	0.140007	791705	1.03984	1.01928	0.100338	170.765	643.585	3401.31	4697.27	10909.2	1	1	1	1	1	69.0111
M46970	1097	0.0873879	0.139896	791705	1.03984	1.01934	0.0207857	169.389	633.658	3284.3	4509.59	10279.6	1	1	1	1	1	69.0111
M46971	1097	0.0873879	0.229827	791705	1.03984	1.02322	0.0111365	168.584	630.101	3258.81	4471.88	10174.9	1	1	1	1	1	69.0111
M46972	1097	0.0873879	0.141781	791705	1.03984	1.02171	-0.107511	166.848	616.944	3105.36	4228.24	9387.63	1	1	1	1	1	69.0111
M46977	1097	0.0873879	0.136819	791705	1.03984	1.02211	0.0853982	170.031	639.912	3369.48	4648.27	10758.1	1	1	1	1	1	69.0111
M46982	1097	0.0873879	0.346749	791705	1.03984	1.0232	0.0510822	169.263	634.981	3315.59	4562.58	10475.3	1	1	1	1	1	69.0111
M46991	1097	0.0873879	0.143853	791705	1.03984	1.02459	-0.0143627	167.931	626.201	3219.52	4410.39	9980.78	1	1	1	1	1	69.0111
M46994	1097	0.0873879	0.165343	791705	1.03984	1.02382	0.072152	169.519	637.191	3344.32	4609.17	10635	1	1	1	1	1	69.0111
M46997	1097	0.0873879	0.139908	791705	1.03984	1.02128	-0.012223	168.508	628.46	3232.32	4428.3	10023.2	1	1	1	1	1	69.0111
M47000	1097	0.0873879	0.231326	791705	1.03984	1.02005	0.0180942	169.225	632.892	3278.3	4500.56	10253.4	1	1	1	1	1	69.0111
M47006	1097	0.0873879	0.150139	791705	1.03984	1.01963	0.0687924	170.162	639.408	3352.88	4619.59	10647.5	1	1	1	1	1	69.0111
M47011	1097	0.0873879	0.148954	791705	1.03984	1.02159	0.0354253	169.265	634.062	3298.16	4533.44	10369.8	1	1	1	1	1	69.0111
M47013	1097	0.0873879	0.162872	791705	1.03984	1.02614	0.0997089	169.603	639.158	3377.71	4664.81	10836.9	1	1	1	1	1	69.0111
M47026	1097	0.0873879	0.149076	791705	1.03984	1.02015	0.0643125	169.999	638.525	3344.61	4606.72	10607	1	1	1	1	1	69.0111
M47031	1097	0.0873879	0.691733	791705	1.03984	1.02447	0.149906	170.747	646.548	3460.47	4797.46	11286.8	1	1	1	1	1	69.0111
M47087	1097	0.0873879	0.134446	791705	1.03984	1.01794	-0.163123	166.537	612.729	3046.45	4133.68	9079.91	1	1	1	1	1	69.0111
M47112	1097	0.0873879	0.145677	791705	1.03984	1.01992	-0.0837649	167.533	620.773	3140.83	4282.74	9551.05	1	1	1	1	1	69.0111
M47114	1097	0.0873879	0.142387	791705	1.03984	1.02083	-0.0423129	168.077	625.132	3192.84	4365.42	9818.09	1	1	1	1	1	69.0111
M47118	1097	0.0873879	0.149763	791705	1.03984	1.02158	-0.00432093	168.593	629.231	3242.31	4444.4	10077	1	1	1	1	1	69.0111
M47132	1097	0.0873879	0.280499	791705	1.03984	1.01664	0.107653	171.338	646.201	3421.31	4727.37	10997.3	1	1	1	1	1	69.0111
M47153	1097	0.0873879	0.133157	791705	1.03984	1.02549	-0.0719659	166.827	618.858	3140.35	4285.79	9585.05	1	1	1	1	1	69.0111
M47154	1097	0.0873879	0.140948	791705	1.03984	1.02034	0.206908	172.447	656.622	3567.59	4968.8	11871.1	1	1	1	1	1	69.0111
M47211	1097	0.0873879	0.163813	791705	1.03984	1.02187	-0.0173961	168.326	627.484	3223.49	4414.72	9981.89	1	1	1	1	1	69.0111
M47225	1097	0.0873879	0.148879	791705	1.03984	1.02274	0.0638186	169.557	636.84	3335.58	4594.27	10579	1	1	1	1	1	69.0111
M47347	1097	0.0873879	0.137556	791705	1.03984	1.02289	0.0206468	168.798	631.453	3273.14	4494.48	10247.6	1	1	1	1	1	69.0111
M47348	1097	0.0873879	0.137283	791705	1.03984	1.02381	-0.016326	168.025	626.433	3219.14	4409.24	9973.36	1	1	1	1	1	69.0111
M47391	1097	0.0873879	0.143884	791705	1.03984	1.01996	0.0132683	169.158	632.357	3271.77	4490.08	10218.5	1	1	1	1	1	69.0111
M47417	1097	0.0873879	0.129091	791705	1.03984	1.02031	0.0457054	169.652	636.116	3316.94	4562.5	10459.9	1	1	1	1	1	69.0111
M47478	1097	0.0873879	0.196813	791705	1.03984	1.02419	-0.0300351	167.734	624.572	3199.47	4378.31	9875.09	1	1	1	1	1	69.0111
M47640	1097	0.0873879	0.144849	791705	1.03984	1.02021	-0.0135967	168.663	628.951	3233.67	4429.66	10022.4	1	1	1	1	1	69.0111
M47642	1097	0.0873879	0.132101	791705	1.03984	1.02083	0.0123933	168.999	631.714	3267.86	4484.51	10204.6	1	1	1	1	1	69.0111
M47651	1097	0.0873879	0.135184	791705	1.03984	1.01407	0.010983	170.1	635.725	3286.73	4509.47	10252.7	1	1	1	1	1	69.0111
M47652	1097	0.0873879	0.140068	791705	1.03984	1.02126	-0.0347792	168.132	625.769	3201.69	4379.73	9866.08	1	1	1	1	1	69.0111
M47653	1097	0.0873879	0.141271	791705	1.03984	1.01313	0.0569741	171.052	642.035	3356.39	4620.04	10614	1	1	1	1	1	69.0111
M47670	1097	0.0873879	0.128347	791705	1.03984	1.02271	0.0289181	168.968	632.57	3285.39	4513.89	10310.8	1	1	1	1	1	69.0111
M47671	1097	0.0873879	0.130084	791705	1.03984	1.0162	0.0222302	169.936	635.782	3296.11	4526.04	10317.9	1	1	1	1	1	69.0111
M47687	1097	0.0873879	0.136256	791705	1.03984	1.02407	-0.0590664	167.27	621.209	3161.22	4317.74	9680.33	1	1	1	1	1	69.0111
M47695	1097	0.0873879	0.144064	791705	1.03984	1.0194	0.0442492	169.779	636.506	3317.72	4563.04	10456.9	1	1	1	1	1	69.0111
M47702	1097	0.0873879	0.135974	791705	1.03984	1.02052	0.0808912	170.221	640.357	3367.95	4644.53	10736.6	1	1	1	1	1	69.0111
M47709	1097	0.0873879	0.128284	791705	1.03984	1.02001	0.042088	169.64	635.858	3312.67	4555.43	10434.8	1	1	1	1	1	69.0111
M47715	1097	0.0873879	0.143712	791705	1.03984	1.01724	0.0947089	171.013	644.179	3399.54	4692.73	10882.2	1	1	1	1	1	69.0111
M47716	1097	0.0873879	0.210127	791705	1.03984	1.02606	-0.00406812	167.863	626.542	3229.19	4426.83	10041.3	1	1	1	1	1	69.0111
M47718	1097	0.0873879	0.16809	791705	1.03984	1.01566	-0.0210669	169.287	630.823	3237.04	4431.68	10007.3	1	1	1	1	1	69.0111
M47739	1097	0.0873879	0.204152	791705	1.03984	1.0194	0.0302038	169.54	634.779	3297.54	4530.76	10349.8	1	1	1	1	1	69.0111
M47787	1097	0.0873879	0.137473	791705	1.03984	1.01966	0.0611773	170.026	638.44	3341.56	4601.44	10586.7	1	1	1	1	1	69.0111
M47788	1097	0.0873879	0.128552	791705	1.03984	1.02231	-0.0621317	167.505	621.897	3162.25	4318.14	9673.73	1	1	1	1	1	69.0111
M47800	1097	0.0873879	0.173037	791705	1.03984	1.02264	-0.00108343	168.473	628.974	3243.57	4447.2	10091.3	1	1	1	1	1	69.0111
M47804	1097	0.0873879	0.142731	791705	1.03984	1.02196	0.0303672	169.117	633.21	3289.77	4520.32	10328.3	1	1	1	1	1	69.0111
M47821	1097	0.0873879	0.130095	791705	1.03984	1.02221	0.00426985	168.635	629.888	3252.32	4460.79	10133.6	1	1	1	1	1	69.0111
M47872	1097	0.0873879	0.150463	791705	1.03984	1.01918	0.191965	172.383	655.43	3546.95	4933.9	11737.6	1	1	1	1	1	69.0111
M47888	1097	0.0873879	0.131514	791705	1.03984	1.02132	-0.0398184	168.039	625.137	3194.77	4368.81	9831.19	1	1	1	1	1	69.0111
M47901	1097	0.0873879	0.159977	791705	1.03984	1.02056	0.0500931	169.686	636.503	3322.51	4571.61	10491.6	1	1	1	1	1	69.0111
M47905	1097	0.0873879	0.141041	791705	1.03984	1.02203	0.092479	170.166	640.848	3380.34	4665.71	10817	1	1	1	1	1	69.0111
M47909	1097	0.0873879	0.13074	791705	1.03984	1.02139	0.0593503	169.706	637.13	3333.36	4589.64	10556.3	1	1	1	1	1	69.0111
M47929	1097	0.0873879	0.148382	791705	1.03984	1.02268	-0.101835	166.786	617.035	3109.89	4235.98	9415.94	1	1	1	1	1	69.0111
M47933	1097	0.0873879	0.160053	791705	1.03984	1.01983	0.12336	171.071	646.152	3434.82	4751.9	11100.3	1	1	1	1	1	69.0111
M47959	1097	0.0873879	0.167739	791705	1.03984	1.02245	-0.0517814	167.655	623.038	3175.52	4339.18	9741.44	1	1	1	1	1	69.0111
M47971	1097	0.0873879	0.130873	791705	1.03984	1.02154	0.0170224	168.961	631.844	3272.2	4491.96	10232.6	1	1	1	1	1	69.0111
M47978	1097	0.0873879	0.187472	791705	1.03984	1.02342	0.0374282	168.995	633.17	3295.28	4530.25	10368.7	1	1	1	1	1	69.0111
M47992	1097	0.0873879	0.414648	791705	1.03984	1.02085	0.0873171	170.275	640.949	3376.47	4658.51	10785.9	1	1	1	1	1	69.0111
M47993	1097	0.0873879	0.12379	791705	1.03984	1.01847	-0.177044	166.223	610.835	3028.16	4105.55	8996.14	1	1	1	1	1	69.0111
M47997	1097	0.0873879	0.192837	791705	1.03984	1.02218	0.0960129	170.201	641.195	3385.16	4673.6	10844.7	1	1	1	1	1	69.0111
M48009	1097	0.0873879	0.152703	791705	1.03984	1.02146	0.113088	170.618	643.806	3413.51	4718.78	10995.5	1	1	1	1	1	69.0111
M48011	1097	0.0873879	0.135787	791705	1.03984	1.01808	0.268626	173.937	666.373	3682.69	5156.54	12547.1	1	1	1	1	1	69.0111
M48022	1097	0.0873879	0.159998	791705	1.03984	1.02164	-0.0517637	167.787	623.523	3177.88	4342.34	9747.91	1	1	1	1	1	69.0111
M48043	1097	0.0873879	0.214648	791705	1.03984	1.02372	0.030897	168.836	632.192	3285.08	4514.16	10316.8	1	1	1	1	1	69.0111
M48047	1097	0.0873879	0.173178	791705	1.03984	1.02048	0.0707003	170.052	639.11	3352.95	4620.38	10654.8	1	1	1	1	1	69.0111
M48050	1097	0.0873879	0.169493	791705	1.03984	1.0211	0.0315123	169.279	633.884	3294.09	4526.56	10344.6	1	1	1	1	1	69.0111
M48052	1097	0.0873879	0.162039	791705	1.03984	1.02127	-0.0313893	168.187	626.167	3206.24	4386.94	9889.31	1	1	1	1	1	69.0111
M48067	1097	0.0873879	0.141253	791705	1.03984	1.02329	0.0467593	169.176	634.397	3309.09	4552.23	10441.1	1	1	1	1	1	69.0111
M48076	1097	0.0873879	0.129614	791705	1.03984	1.0223	0.0451832	169.312	634.813	3309.91	4552.79	10437.9	1	1	1	1	1	69.0111
M48081	1097	0.0873879	0.155518	791705	1.03984	1.02183	-0.000860824	168.61	629.497	3246.34	4450.99	10099.7	1	1	1	1	1	69.0111
M48130	1097	0.0873879	0.135537	791705	1.03984	1.02226	-0.00466041	168.476	628.779	3239.8	4440.91	10068.9	1	1	1	1	1	69.0111
M48187	1097	0.0873879	0.138496	791705	1.03984	1.02203	0.0203156	168.936	631.944	3275.34	4497.33	10252.7	1	1	1	1	1	69.0111
M48207	1097	0.0873879	0.124532	791705	1.03984	1.01965	-0.0791818	167.652	621.47	3147.54	4293.11	9582.65	1	1	1	1	1	69.0111
M48255	1097	0.0873879	0.131688	791705	1.03984	1.02327	-0.0268284	167.938	625.51	3206.52	4388.81	9904.68	1	1	1	1	1	69.0111
M48258	1097	0.0873879	0.131314	791705	1.03984	1.01952	-0.186607	165.899	609.148	3013.93	4084.1	8934.95	1	1	1	1	1	69.0111
M48394	1097	0.0873879	0.25114	791705	1.03984	1.01858	0.0355708	169.767	635.944	3307.77	4546.49	10397.7	1	1	1	1	1	69.0111
M48407	1097	0.0873879	0.127084	791705	1.03984	1.02148	-0.0637091	167.614	622.208	3162.57	4318.06	9669.78	1	1	1	1	1	69.0111
M48428	1097	0.0873879	0.13058	791705	1.03984	1.02123	0.0187195	169.04	632.239	3275.54	4497.05	10247.8	1	1	1	1	1	69.0111
M48434	1097	0.0873879	0.13545	791705	1.03984	1.00472	0.0818417	172.93	650.615	3421.68	4718.04	10897.3	1	1	1	1	1	69.0111
M48441	1097	0.0873879	0.208106	791705	1.03984	1.06121	-0.144095	160.156	590.706	2957.03	4020.96	8899.21	1	1	1	1	1	69.0111
M48445	1097	0.0873879	0.232474	791705	1.03984	1.02193	-0.0873573	167.147	619.161	3130.5	4267.87	9512.92	1	1	1	1	1	69.0111
M48490	1097	0.0873879	0.136165	791705	1.03984	1.01783	0.0317603	169.827	635.941	3304.65	4540.93	10375.4	1	1	1	1	1	69.0111
M48491	1097	0.0873879	0.136724	791705	1.03984	1.01972	0.0942186	170.585	642.536	3390.59	4680.33	10853.9	1	1	1	1	1	69.0111
M48492	1097	0.0873879	0.144254	791705	1.03984	1.02066	0.0716084	170.038	639.111	3353.72	4621.76	10660.4	1	1	1	1	1	69.0111
M48493	1097	0.0873879	0.142512	791705	1.03984	1.02119	0.0627905	169.798	637.68	3339.02	4598.58	10585.2	1	1	1	1	1	69.0111
M48698	1097	0.0873879	0.132263	791705	1.03984	1.02322	-0.0401059	167.724	623.957	3188.81	4360.73	9814.03	1	1	1	1	1	69.0111
M48715	1097	0.0873879	0.130294	791705	1.03984	1.02199	0.0393232	169.264	634.288	3302.47	4540.64	10395.8	1	1	1	1	1	69.0111
M48757	1097	0.0873879	0.162081	791705	1.03984	1.0205	-0.0148251	168.593	628.621	3231.08	4425.78	10011.3	1	1	1	1	1	69.0111
M48782	1097	0.0873879	0.134244	791705	1.03984	1.02014	0.136829	171.252	647.665	3454.75	4784.47	11215.3	1	1	1	1	1	69.0111
M48841	1097	0.0873879	0.14634	791705	1.03984	1.02118	-0.0501204	167.889	623.992	3181.4	4347.57	9762.54	1	1	1	1	1	69.0111
M48857	1097	0.0873879	0.153202	791705	1.03984	1.02188	-0.120202	166.611	615.373	3088.88	4202.52	9308.16	1	1	1	1	1	69.0111
M48885	1097	0.0873879	0.136965	791705	1.03984	1.02275	0.0469672	169.269	634.758	3311.09	4555.02	10447.6	1	1	1	1	1	69.0111
M48980	1097	0.0873879	0.212581	791705	1.03984	1.02274	-0.0195314	168.146	626.698	3217.97	4406.59	9959.71	1	1	1	1	1	69.0111
M48989	1097	0.0873879	0.253759	791705	1.03984	1.02107	0.0854648	170.207	640.579	3372.98	4653.06	10768.6	1	1	1	1	1	69.0111
M48992	1097	0.0873879	0.137887	791705	1.03984	1.02188	0.131346	170.862	645.846	3440.25	4762.43	11149	1	1	1	1	1	69.0111
M48993	1097	0.0873879	0.155556	791705	1.03984	1.01994	0.0435759	169.677	636.084	3315.03	4559.16	10446.8	1	1	1	1	1	69.0111
M48996	1097	0.0873879	0.153483	791705	1.03984	1.02402	0.107886	170.097	641.518	3397.03	4694.26	10925.9	1	1	1	1	1	69.0111
M48997	1097	0.0873879	0.248996	791705	1.03984	1.02321	0.095897	170.027	640.53	3381.6	4668.7	10833.8	1	1	1	1	1	69.0111
M49228	1097	0.0873879	0.128528	791705	1.03984	1.02259	-0.0459297	167.728	623.642	3182.86	4350.89	9779.59	1	1	1	1	1	69.0111
M49461	1097	0.0873879	0.16029	791705	1.03984	1.02042	-0.0740755	167.612	621.612	3152	4300.66	9609.92	1	1	1	1	1	69.0111
M49515	1097	0.0873879	0.144302	791705	1.03984	1.02326	-0.0617394	167.357	621.378	3160.04	4315.31	9668.97	1	1	1	1	1	69.0111
M49521	1097	0.0873879	0.135888	791705	1.03984	1.02068	0.0130124	169.034	631.881	3269.19	4486.51	10210.4	1	1	1	1	1	69.0111
M49557	1097	0.0873879	0.140962	791705	1.03984	1.02114	0.0756384	170.027	639.311	3358.13	4629.23	10688.2	1	1	1	1	1	69.0111
M49583	1097	0.0873879	0.150522	791705	1.03984	1.02034	-0.156782	166.257	612.069	3047.79	4137.3	9100.47	1	1	1	1	1	69.0111
M49592	1097	0.0873879	0.148512	791705	1.03984	1.01865	-0.0116195	168.953	630.141	3241.08	4440.28	10049.4	1	1	1	1	1	69.0111
M49617	1097	0.0873879	0.158595	791705	1.03984	1.02178	-0.124268	166.561	614.966	3084.08	4194.93	9284.14	1	1	1	1	1	69.0111
M49635	1097	0.0873879	0.159413	791705	1.03984	1.02364	-0.0379535	167.692	623.963	3190.47	4363.66	9825.35	1	1	1	1	1	69.0111
M49637	1097	0.0873879	0.146725	791705	1.03984	1.02348	-0.172807	165.495	608.449	3020.1	4096.16	8986.83	1	1	1	1	1	69.0111
M49647	1097	0.0873879	0.144574	791705	1.03984	1.01795	-0.132747	167.038	616.221	3083.94	4192.2	9259.96	1	1	1	1	1	69.0111
M49679	1097	0.0873879	0.182297	791705	1.03984	1.02118	-0.0169955	168.444	627.946	3226.07	4418.32	9990.32	1	1	1	1	1	69.0111
M49681	1097	0.0873879	0.137253	791705	1.03984	1.0199	0.042781	169.671	636.014	3314.03	4557.51	10441.1	1	1	1	1	1	69.0111
M49704	1097	0.0873879	0.137016	791705	1.03984	1.02011	-0.111803	167.035	617.383	3104.35	4225.58	9372.62	1	1	1	1	1	69.0111
M52025	1097	0.0873879	0.144008	791705	1.03984	1.01845	-0.101719	167.472	619.539	3121.83	4251.88	9447.78	1	1	1	1	1	69.0111
M52049	1097	0.0873879	0.147821	791705	1.03984	1.02044	0.0359825	169.466	634.844	3302.56	4539.59	10384.3	1	1	1	1	1	69.0111
M52053	1097	0.0873879	0.16457	791705	1.03984	1.02146	0.0482197	169.503	635.71	3316.94	4563.4	10468.9	1	1	1	1	1	69.0111
M52083	1097	0.0873879	0.1352	791705	1.03984	1.01872	-0.0525792	168.25	625.179	3185.28	4351.97	9765.41	1	1	1	1	1	69.0111
M52090	1097	0.0873879	0.140667	791705	1.03984	1.02133	-0.104248	166.964	617.545	3110.56	4236.13	9410.72	1	1	1	1	1	69.0111
M52126	1097	0.0873879	0.143981	791705	1.03984	1.02074	-0.00428114	168.732	629.75	3244.91	4447.91	10084.4	1	1	1	1	1	69.0111
M52278	1097	0.0873879	0.145862	791705	1.03984	1.02419	-0.0220916	167.867	625.52	3210.21	4395.33	9930.05	1	1	1	1	1	69.0111
M52280	1097	0.0873879	0.139644	791705	1.03984	1.0198	-0.0227477	168.576	628.098	3222.36	4411.42	9961.38	1	1	1	1	1	69.0111
M52281	1097	0.0873879	0.137002	791705	1.03984	1.02003	0.108175	170.774	644.095	3410.75	4713.14	10967.9	1	1	1	1	1	69.0111
M52282	1097	0.0873879	0.317141	791705	1.03984	1.02309	-0.0944083	166.843	617.657	3118.21	4249.33	9459.56	1	1	1	1	1	69.0111
M52304	1097	0.0873879	0.130929	791705	1.03984	1.02178	-0.0777027	167.332	620.383	3143.43	4288.1	9576.11	1	1	1	1	1	69.0111
M52433	1097	0.0873879	0.134529	791705	1.03984	1.02099	-0.0437919	168.025	624.856	3190.38	4361.64	9806.73	1	1	1	1	1	69.0111
M52434	1097	0.0873879	0.143372	791705	1.03984	1.0253	0.00208108	168.09	627.74	3239.93	4443.36	10091.6	1	1	1	1	1	69.0111
M52435	1097	0.0873879	0.146127	791705	1.03984	1.02188	0.013067	168.838	631.155	3265.61	4481.7	10200.5	1	1	1	1	1	69.0111
M52437	1097	0.0873879	0.123695	791705	1.03984	1.02209	-0.0860357	167.142	619.219	3131.75	4269.93	9520.13	1	1	1	1	1	69.0111
M52438	1097	0.0873879	0.135276	791705	1.03984	1.01933	-0.0526544	168.149	624.802	3183.4	4349.43	9760.09	1	1	1	1	1	69.0111
M52446	1097	0.0873879	0.134088	791705	1.03984	1.02078	-0.0355155	168.199	625.974	3202.13	4380.08	9864.93	1	1	1	1	1	69.0111
M52447	1097	0.0873879	0.13382	791705	1.03984	1.01724	-0.011247	169.192	631.048	3245.85	4446.81	10063.9	1	1	1	1	1	69.0111
M52449	1097	0.0873879	0.130484	791705	1.03984	1.02014	0.0121905	169.11	632.115	3269.7	4486.92	10209	1	1	1	1	1	69.0111
M52450	1097	0.0873879	0.140161	791705	1.03984	1.01995	0.0780473	170.268	640.363	3365.58	4640.25	10719	1	1	1	1	1	69.0111
M52451	1097	0.0873879	0.1371	791705	1.03984	1.02167	-0.00908854	168.498	628.603	3235.47	4433.6	10042.2	1	1	1	1	1	69.0111
M52452	1097	0.0873879	0.136479	791705	1.03984	1.01852	-0.101126	167.471	619.566	3122.39	4252.81	9450.99	1	1	1	1	1	69.0111
M52453	1097	0.0873879	0.154921	791705	1.03984	1.01909	-0.238646	165.122	603.564	2954.14	3991.22	8653.99	1	1	1	1	1	69.0111
M52454	1097	0.0873879	0.152535	791705	1.03984	1.01858	0.0882112	170.672	642.499	3385.25	4670.81	10815.1	1	1	1	1	1	69.0111
M52461	1097	0.0873879	0.140278	791705	1.03984	1.01875	-0.055501	168.196	624.814	3181.31	4345.72	9745.58	1	1	1	1	1	69.0111
M52462	1097	0.0873879	0.138683	791705	1.03984	1.01771	-0.0341554	168.727	627.994	3213.04	4395.14	9899.07	1	1	1	1	1	69.0111
M52463	1097	0.0873879	0.135622	791705	1.03984	1.02225	0.0350319	169.148	633.601	3295.52	4529.72	10360.9	1	1	1	1	1	69.0111
M52464	1097	0.0873879	0.131601	791705	1.03984	1.01858	-0.0536168	168.256	625.14	3184.31	4350.34	9759.55	1	1	1	1	1	69.0111
M52465	1097	0.0873879	0.134264	791705	1.03984	1.01516	0.00763671	169.861	634.638	3278.63	4497.38	10218.5	1	1	1	1	1	69.0111
M52466	1097	0.0873879	0.146217	791705	1.03984	1.01466	0.0796361	171.187	643.919	3385.25	4667.62	10782.5	1	1	1	1	1	69.0111
M52467	1097	0.0873879	0.145593	791705	1.03984	1.01879	0.0566729	170.094	638.427	3337.75	4594.64	10559.2	1	1	1	1	1	69.0111
M52468	1097	0.0873879	0.128549	791705	1.03984	1.02018	-0.0134284	168.669	628.985	3233.97	4430.12	10023.8	1	1	1	1	1	69.0111
M52470	1097	0.0873879	0.142223	791705	1.03984	1.01912	0.0230197	169.463	634.068	3288.15	4515.57	10298.2	1	1	1	1	1	69.0111
M52473	1097	0.0873879	0.15321	791705	1.03984	1.02036	0.0644514	169.964	638.405	3344.11	4606.09	10606.1	1	1	1	1	1	69.0111
M52474	1097	0.0873879	0.125845	791705	1.03984	1.02053	-0.0693083	167.674	622.112	3157.94	4310.1	9640.27	1	1	1	1	1	69.0111
M52475	1097	0.0873879	0.137295	791705	1.03984	1.01986	-0.0211763	168.592	628.251	3224.32	4414.58	9971.89	1	1	1	1	1	69.0111
M52476	1097	0.0873879	0.136406	791705	1.03984	1.01958	-0.0629559	167.936	623.432	3169.03	4326.93	9689.48	1	1	1	1	1	69.0111
M52477	1097	0.0873879	0.137875	791705	1.03984	1.01961	-0.0465222	168.206	625.363	3190.77	4361.27	9799.22	1	1	1	1	1	69.0111
M52478	1097	0.0873879	0.142753	791705	1.03984	1.02108	-0.147126	166.297	612.746	3057.64	4153.15	9152.1	1	1	1	1	1	69.0111
M52483	1097	0.0873879	0.148759	791705	1.03984	1.0192	-0.0712491	167.858	622.674	3159.19	4311.15	9637.74	1	1	1	1	1	69.0111
M52495	1097	0.0873879	0.134247	791705	1.03984	1.02112	0.0253865	169.172	633.123	3285.32	4512.57	10298.4	1	1	1	1	1	69.0111
M52497	1097	0.0873879	0.148514	791705	1.03984	1.02206	-0.157773	165.967	610.967	3042.01	4129.39	9082.96	1	1	1	1	1	69.0111
M52500	1097	0.0873879	0.139229	791705	1.03984	1.01828	-0.203942	165.815	607.903	2996.59	4056.4	8846.48	1	1	1	1	1	69.0111
M52502	1097	0.0873879	0.12851	791705	1.03984	1.02086	-0.0948705	167.195	618.913	3123.84	4256.67	9473.12	1	1	1	1	1	69.0111
M52504	1097	0.0873879	0.153598	791705	1.03984	1.01561	-0.0337137	169.081	629.325	3219.87	4404.44	9919.17	1	1	1	1	1	69.0111
M52544	1097	0.0873879	0.153996	791705	1.03984	1.02084	-0.0158201	168.52	628.296	3228.71	4422.25	10001.4	1	1	1	1	1	69.0111
M52603	1097	0.0873879	0.146672	791705	1.03984	1.02003	-0.20733	165.48	606.524	2988.08	4044.3	8816.51	1	1	1	1	1	69.0111
M52605	1097	0.0873879	0.144668	791705	1.03984	1.0222	-0.150872	166.057	611.674	3050.06	4142.03	9122.34	1	1	1	1	1	69.0111
M52610	1097	0.0873879	0.135729	791705	1.03984	1.01784	-0.0338084	168.71	627.955	3213.11	4395.35	9900.39	1	1	1	1	1	69.0111
M52611	1097	0.0873879	0.144676	791705	1.03984	1.01747	0.0542283	170.274	638.954	3338.4	4594.64	10552.2	1	1	1	1	1	69.0111
M52612	1097	0.0873879	0.144979	791705	1.03984	1.01939	-0.205471	165.613	607.099	2991.92	4049.85	8830.87	1	1	1	1	1	69.0111
M52613	1097	0.0873879	0.132777	791705	1.03984	1.01903	-0.10947	167.25	618.293	3110.32	4234.22	9395.02	1	1	1	1	1	69.0111
M52614	1097	0.0873879	0.133736	791705	1.03984	1.01764	-0.0671564	168.182	624.093	3169.07	4325.63	9676.7	1	1	1	1	1	69.0111
M52615	1097	0.0873879	0.133152	791705	1.03984	1.02214	-0.0340089	168.002	625.333	3200.16	4377.93	9864.32	1	1	1	1	1	69.0111
M52616	1097	0.0873879	0.141172	791705	1.03984	1.01926	-0.0918405	167.505	620.215	3132.24	4268.78	9504.29	1	1	1	1	1	69.0111
M52629	1097	0.0873879	0.168949	791705	1.03984	1.0175	0.180697	172.473	655.066	3534.43	4911.91	11648	1	1	1	1	1	69.0111
M52630	1097	0.0873879	0.130102	791705	1.03984	1.01966	-0.0673455	167.848	622.86	3163	4317.47	9659.83	1	1	1	1	1	69.0111
M52633	1097	0.0873879	0.145173	791705	1.03984	1.01921	0.0905751	170.608	642.399	3386.75	4673.74	10828.6	1	1	1	1	1	69.0111
M52634	1097	0.0873879	0.163259	791705	1.03984	1.01958	0.103269	170.765	643.766	3404.78	4703.12	10931	1	1	1	1	1	69.0111
M52636	1097	0.0873879	0.149079	791705	1.03984	1.0199	-0.0530793	168.049	624.41	3181.19	4346.33	9752.77	1	1	1	1	1	69.0111
M52669	1097	0.0873879	0.137645	791705	1.03984	1.0206	0.0288875	169.318	633.872	3291.91	4522.7	10329.2	1	1	1	1	1	69.0111
M52670	1097	0.0873879	0.149621	791705	1.03984	1.02182	-0.00562376	168.532	628.931	3239.8	4440.58	10065.7	1	1	1	1	1	69.0111
M52671	1097	0.0873879	0.158487	791705	1.03984	1.0229	-0.00169711	168.421	628.746	3241.96	4444.82	10084.7	1	1	1	1	1	69.0111
M52672	1097	0.0873879	0.134135	791705	1.03984	1.01967	0.0650564	170.091	638.915	3347.23	4610.55	10617.3	1	1	1	1	1	69.0111
M52673	1097	0.0873879	0.139705	791705	1.03984	1.01891	0.00906726	169.261	632.495	3269.1	4485.04	10196.7	1	1	1	1	1	69.0111
M52677	1097	0.0873879	0.134198	791705	1.03984	1.01942	-0.0645789	167.934	623.332	3167.33	4324.14	9679.93	1	1	1	1	1	69.0111
M52682	1097	0.0873879	0.147453	791705	1.03984	1.01939	-0.18371	165.968	609.553	3017.74	4089.94	8952.18	1	1	1	1	1	69.0111
M52683	1097	0.0873879	0.14526	791705	1.03984	1.02018	-0.117099	166.937	616.73	3097.48	4214.85	9339.46	1	1	1	1	1	69.0111
M52684	1097	0.0873879	0.135474	791705	1.03984	1.02199	-0.0474419	167.801	623.823	3182.6	4350.05	9774.15	1	1	1	1	1	69.0111
M52686	1097	0.0873879	0.165271	791705	1.03984	1.01915	0.0299365	169.577	634.902	3297.94	4531.21	10350	1	1	1	1	1	69.0111
M52687	1097	0.0873879	0.145632	791705	1.03984	1.02364	-0.113045	166.447	615.176	3093.06	4210.22	9339.43	1	1	1	1	1	69.0111
M52689	1097	0.0873879	0.134792	791705	1.03984	1.01785	-0.0526197	168.392	625.696	3187.76	4355.27	9771.98	1	1	1	1	1	69.0111
M52690	1097	0.0873879	0.144375	791705	1.03984	1.02292	-0.192169	165.27	606.591	2998.52	4062.26	8881.56	1	1	1	1	1	69.0111
M52697	1097	0.0873879	0.138402	791705	1.03984	1.01631	-0.156357	166.912	614.455	3059.12	4152.37	9130.69	1	1	1	1	1	69.0111
M52698	1097	0.0873879	0.144325	791705	1.03984	1.01994	-0.056816	167.98	623.944	3176.12	4338.35	9727.48	1	1	1	1	1	69.0111
M52699	1097	0.0873879	0.153876	791705	1.03984	1.02003	0.0465093	169.712	636.39	3318.99	4565.56	10468.6	1	1	1	1	1	69.0111
M52700	1097	0.0873879	0.146538	791705	1.03984	1.01963	0.0544161	169.914	637.617	3331.75	4585.69	10533.7	1	1	1	1	1	69.0111
M52701	1097	0.0873879	0.139825	791705	1.03984	1.02066	-0.0427624	168.097	625.181	3192.74	4365.14	9816.4	1	1	1	1	1	69.0111
M52703	1097	0.0873879	0.129233	791705	1.03984	1.02007	-0.113104	167.021	617.259	3102.83	4223.17	9364.91	1	1	1	1	1	69.0111
M52704	1097	0.0873879	0.136508	791705	1.03984	1.01905	-0.147642	166.614	613.862	3062.46	4159.36	9163.11	1	1	1	1	1	69.0111
M52705	1097	0.0873879	0.155229	791705	1.03984	1.01901	0.0357333	169.699	635.7	3306.68	4545.07	10395.2	1	1	1	1	1	69.0111
M52707	1097	0.0873879	0.150339	791705	1.03984	1.02217	-0.0489142	167.747	623.54	3180.11	4346.24	9762.81	1	1	1	1	1	69.0111
M52710	1097	0.0873879	0.140152	791705	1.03984	1.01815	-0.116763	167.271	617.962	3103.51	4222.95	9356.21	1	1	1	1	1	69.0111
M52713	1097	0.0873879	0.134371	791705	1.03984	1.01826	-0.0740227	167.965	622.907	3158.25	4309.01	9626.8	1	1	1	1	1	69.0111
M52715	1097	0.0873879	0.132852	791705	1.03984	1.02202	-0.0888692	167.108	618.934	3128.32	4264.49	9502.65	1	1	1	1	1	69.0111
M52716	1097	0.0873879	0.136908	791705	1.03984	1.02128	-0.0534427	167.817	623.541	3176.7	4340.22	9739.5	1	1	1	1	1	69.0111
M52717	1097	0.0873879	0.141145	791705	1.03984	1.01978	-0.147317	166.503	613.479	3060.91	4157.41	9160.01	1	1	1	1	1	69.0111
M52718	1097	0.0873879	0.143291	791705	1.03984	1.02194	-0.0310311	168.084	625.807	3204.75	4385.06	9886.39	1	1	1	1	1	69.0111
M52719	1097	0.0873879	0.142295	791705	1.03984	1.01854	-0.0874638	167.696	621.16	3139.95	4280.41	9537.71	1	1	1	1	1	69.0111
M52720	1097	0.0873879	0.135562	791705	1.03984	1.02052	0.0584177	169.834	637.556	3334.75	4591.21	10556.9	1	1	1	1	1	69.0111
M52737	1097	0.0873879	0.156876	791705	1.03984	1.01742	-0.0190863	169.029	629.988	3234.49	4428.92	10006.7	1	1	1	1	1	69.0111
M52738	1097	0.0873879	0.160901	791705	1.03984	1.01722	0.0704519	170.596	641.136	3363.14	4634.14	10683.5	1	1	1	1	1	69.0111
M52748	1097	0.0873879	0.132062	791705	1.03984	1.01894	-0.141871	166.727	614.59	3069.89	4170.89	9198.18	1	1	1	1	1	69.0111
M52766	1097	0.0873879	0.158495	791705	1.03984	1.02166	-0.112439	166.775	616.401	3099.26	4218.64	9357.45	1	1	1	1	1	69.0111
M52769	1097	0.0873879	0.139678	791705	1.03984	1.0201	0.00972304	169.074	631.839	3266.36	4481.56	10191.3	1	1	1	1	1	69.0111
M52773	1097	0.0873879	0.240011	791705	1.03984	1.02302	-0.0530675	167.54	622.542	3172.15	4334.26	9728.34	1	1	1	1	1	69.0111
M52863	1097	0.0873879	0.138306	791705	1.03984	1.02083	0.0518234	169.67	636.547	3324.16	4574.47	10502.6	1	1	1	1	1	69.0111
M52865	1097	0.0873879	0.140256	791705	1.03984	1.01565	0.0255478	170.085	636.535	3302.58	4535.94	10347.7	1	1	1	1	1	69.0111
M52872	1097	0.0873879	0.290867	791705	1.03984	1.02357	0.061361	169.378	636.019	3329.35	4584.92	10552	1	1	1	1	1	69.0111
M52974	1097	0.0873879	0.138859	791705	1.03984	1.0227	0.0206731	168.83	631.572	3273.76	4495.33	10249.5	1	1	1	1	1	69.0111
M52975	1097	0.0873879	0.152479	791705	1.03984	1.0206	0.0314393	169.36	634.181	3295.53	4528.48	10348.4	1	1	1	1	1	69.0111
M52983	1097	0.0873879	0.136638	791705	1.03984	1.01947	0.0397868	169.692	635.913	3311.06	4552.44	10422	1	1	1	1	1	69.0111
M52988	1097	0.0873879	0.159055	791705	1.03984	1.02016	0.0613684	169.946	638.151	3340.24	4599.72	10583.6	1	1	1	1	1	69.0111
M53010	1097	0.0873879	0.15369	791705	1.03984	1.02045	-0.0298155	168.349	626.854	3210.8	4393.58	9906.86	1	1	1	1	1	69.0111
M53013	1097	0.0873879	0.130548	791705	1.03984	1.02147	-0.0435141	167.953	624.606	3189.37	4360.38	9804.87	1	1	1	1	1	69.0111
M53127	1097	0.0873879	0.141708	791705	1.03984	1.02388	0.00537257	168.378	628.998	3248.77	4456.38	10127.3	1	1	1	1	1	69.0111
acace	1097	0.0873879	0.0320666	686479	1.03984	0.931568	0.019727	160.689	600.779	3103.28	4254.2	9623.94	1	1	1	1	1	59.8261
ace	1097	0.0873879	0.029332	686479	1.03984	5.31376	-0.0352096	28.1522	105.617	561.144	780.426	1900.07	0.99959	1	1	1	1	59.8261
ala	1097	0.0873879	0.0393741	686479	1.03984	0.934702	-0.00390429	159.737	595.812	3059.41	4186.98	9422.56	1	1	1	1	1	59.8261
apoa1	1097	0.0873879	0.0426084	686479	1.03984	0.928939	-0.18965	157.504	576.885	2831.97	3827.11	8286.04	1	1	1	1	1	59.8261
apob	1097	0.0873879	0.0599568	686479	1.03984	0.933647	0.0564793	160.981	604.128	3151.03	4331.99	9889.54	1	1	1	1	1	59.8261
crea	1097	0.0873879	0.0424079	686479	1.03984	0.967891	0.0319994	154.863	579.807	3008.33	4130.5	9400.83	1	1	1	1	1	59.8261
dha	1097	0.0873879	0.0386751	686479	1.03984	0.936364	-0.0374324	158.872	590.626	3007.58	4106.27	9173.18	1	1	1	1	1	59.8261
estc	1097	0.0873879	0.0581292	686479	1.03984	0.949839	-0.0536458	156.361	580.465	2946.25	4019.2	8959.19	1	1	1	1	1	59.8261
faw3	1097	0.0873879	0.041687	686479	1.03984	0.937608	-0.0291252	158.806	590.874	3015.26	4119.3	9220.28	1	1	1	1	1	59.8261
faw6	1097	0.0873879	0.0508985	686479	1.03984	0.94278	-0.0605382	157.405	583.893	2957.52	4032	8968.25	1	1	1	1	1	59.8261
freec	1097	0.0873879	0.052316	686479	1.03984	0.946784	-0.0476494	156.963	583.015	2963.02	4043.48	9022.17	1	1	1	1	1	59.8261
glc	1097	0.0873879	0.0303241	686479	1.03984	1.5159	0.00348798	98.6593	369.251	1929.58	2661.56	6212.91	1	1	1	1	1	59.8261
gln	1097	0.0873879	0.0523173	686479	1.03984	0.939346	-0.107538	157.176	580.361	2906.05	3948.98	8695.69	1	1	1	1	1	59.8261
gly	1097	0.0873879	0.0711097	686479	1.03984	0.955983	-0.00605483	156.155	582.432	2991.91	4095.7	9230.82	1	1	1	1	1	59.8261
gp	1097	0.0873879	0.0437933	686479	1.03984	0.930866	0.168296	163.485	620.72	3339.07	4633.07	10898.2	1	1	1	1	1	59.8261
hdlc	1097	0.0873879	0.045946	686479	1.03984	0.923973	-0.222872	157.762	575.935	2805.03	3782.47	8135.82	1	1	1	1	1	59.8261
hdld	1097	0.0873879	0.0514265	686479	1.03984	0.918153	-0.239175	158.455	577.467	2800.76	3772.32	8085.11	1	1	1	1	1	59.8261
hdltg	1097	0.0873879	0.0376786	686479	1.03984	0.93117	0.0277083	160.899	602.049	3116.26	4274.54	9688	1	1	1	1	1	59.8261
his	1097	0.0873879	0.0340334	686479	1.03984	0.935453	-0.0415068	158.955	590.69	3004.72	4101.1	9152.65	1	1	1	1	1	59.8261
idlc	1097	0.0873879	0.0635402	686479	1.03984	0.943915	-0.00509137	158.162	589.914	3029.46	4146.4	9336.77	1	1	1	1	1	59.8261
idlce	1097	0.0873879	0.0622487	686479	1.03984	0.943022	0.0044221	158.475	591.634	3045.5	4171.17	9412.24	1	1	1	1	1	59.8261
idlfc	1097	0.0873879	0.0657521	686479	1.03984	0.94585	-0.0294902	157.424	585.762	2990.15	4085.61	9151.46	1	1	1	1	1	59.8261
idll	1097	0.0873879	0.0626885	686479	1.03984	0.94178	0.00803661	158.746	592.854	3054.42	4184.4	9448.92	1	1	1	1	1	59.8261
idlp	1097	0.0873879	0.0618994	686479	1.03984	0.940711	0.01499	159.046	594.385	3067.62	4204.55	9508.89	1	1	1	1	1	59.8261
idlpl	1097	0.0873879	0.064617	686479	1.03984	0.943113	0.00199269	158.418	591.279	3041.81	4165.38	9394.01	1	1	1	1	1	59.8261
idltg	1097	0.0873879	0.047332	686479	1.03984	0.925068	0.100602	163.281	615.563	3248.58	4481.35	10340.1	1	1	1	1	1	59.8261
ile	1097	0.0873879	0.0391944	686479	1.03984	0.937612	0.0899556	160.889	605.857	3188.82	4395.85	10124.3	1	1	1	1	1	59.8261
la	1097	0.0873879	0.0528068	686479	1.03984	0.941664	-0.0866058	157.148	581.455	2926.51	3982.56	8809.17	1	1	1	1	1	59.8261
ldlc	1097	0.0873879	0.0723076	686479	1.03984	0.947311	-0.00256556	157.64	588.129	3022.67	4138.14	9326.46	1	1	1	1	1	59.8261
ldld	1097	0.0873879	0.0461572	686479	1.03984	0.94068	0.0301798	159.315	596.297	3089.54	4239.41	9622.19	1	1	1	1	1	59.8261
ldltg	1097	0.0873879	0.0462163	686479	1.03984	0.927232	0.076251	162.455	610.898	3202.72	4409.49	10111.5	1	1	1	1	1	59.8261
leu	1097	0.0873879	0.0391582	686479	1.03984	0.936771	0.106851	161.335	608.598	3217.96	4442.06	10275.6	1	1	1	1	1	59.8261
lhdlc	1097	0.0873879	0.051081	686479	1.03984	0.920515	-0.239797	158.049	575.999	2793.9	3763.24	8067.13	1	1	1	1	1	59.8261
lhdlce	1097	0.0873879	0.050911	686479	1.03984	0.920825	-0.235535	158.071	576.313	2798.15	3769.95	8087.82	1	1	1	1	1	59.8261
lhdlfc	1097	0.0873879	0.0513645	686479	1.03984	0.920108	-0.250541	157.933	574.987	2782.28	3745.18	8013.15	1	1	1	1	1	59.8261
lhdll	1097	0.0873879	0.0488179	686479	1.03984	0.921735	-0.231303	157.991	576.27	2800.81	3774.61	8104.68	1	1	1	1	1	59.8261
lhdlp	1097	0.0873879	0.0483621	686479	1.03984	0.922004	-0.228829	157.989	576.401	2803.06	3778.22	8116.23	1	1	1	1	1	59.8261
lhdlpl	1097	0.0873879	0.0470127	686479	1.03984	0.922655	-0.22237	157.991	576.771	2809.07	3787.87	8146.86	1	1	1	1	1	59.8261
lhdltg	1097	0.0873879	0.0340682	686479	1.03984	0.930545	-0.112813	158.551	585.04	2924.03	3971.11	8726.84	1	1	1	1	1	59.8261
lldlc	1097	0.0873879	0.0700042	686479	1.03984	0.946043	9.83032e-05	157.896	589.234	3030.21	4149.17	9355.91	1	1	1	1	1	59.8261
lldlce	1097	0.0873879	0.0697276	686479	1.03984	0.946135	0.00443846	157.955	589.707	3035.99	4158.4	9386.14	1	1	1	1	1	59.8261
lldlfc	1097	0.0873879	0.0699594	686479	1.03984	0.947359	-0.0191274	157.35	586.092	2999.76	4101.89	9210.36	1	1	1	1	1	59.8261
lldll	1097	0.0873879	0.0679214	686479	1.03984	0.944234	0.00680969	158.313	591.175	3045.13	4171.5	9419.21	1	1	1	1	1	59.8261
lldlp	1097	0.0873879	0.0671398	686479	1.03984	0.943392	0.0112488	158.53	592.245	3053.98	4184.92	9458.53	1	1	1	1	1	59.8261
lldlpl	1097	0.0873879	0.0664772	686479	1.03984	0.944714	-0.00145906	158.091	589.864	3032.09	4151.16	9355.92	1	1	1	1	1	59.8261
lldltg	1097	0.0873879	0.0454067	686479	1.03984	0.927678	0.0756505	162.366	610.524	3200.27	4405.94	10102.2	1	1	1	1	1	59.8261
lvldlc	1097	0.0873879	0.0495132	686479	1.03984	0.927632	0.118393	163.149	616.207	3268.2	4515.22	10470.3	1	1	1	1	1	59.8261
lvldlce	1097	0.0873879	0.0480782	686479	1.03984	0.927911	0.118089	163.094	615.979	3266.72	4513.07	10464.7	1	1	1	1	1	59.8261
lvldlfc	1097	0.0873879	0.0504939	686479	1.03984	0.9273	0.117727	163.196	616.342	3268.3	4515.08	10467.8	1	1	1	1	1	59.8261
lvldll	1097	0.0873879	0.0513515	686479	1.03984	0.926861	0.126186	163.429	617.772	3283.62	4539.45	10548.4	1	1	1	1	1	59.8261
lvldlp	1097	0.0873879	0.0514862	686479	1.03984	0.926798	0.126973	163.454	617.92	3285.13	4541.84	10556.2	1	1	1	1	1	59.8261
lvldlpl	1097	0.0873879	0.0511657	686479	1.03984	0.926695	0.127407	163.481	618.049	3286.21	4543.5	10561.3	1	1	1	1	1	59.8261
lvldltg	1097	0.0873879	0.0519442	686479	1.03984	0.92643	0.12797	163.538	618.304	3288.08	4546.28	10569.2	1	1	1	1	1	59.8261
mhdlc	1097	0.0873879	0.0397392	686479	1.03984	0.928968	-0.139634	158.354	582.779	2894.04	3923.33	8574.86	1	1	1	1	1	59.8261
mhdlce	1097	0.0873879	0.0400081	686479	1.03984	0.928687	-0.137499	158.437	583.204	2897.54	3928.58	8589.63	1	1	1	1	1	59.8261
mhdlfc	1097	0.0873879	0.0383227	686479	1.03984	0.929633	-0.144257	158.163	581.828	2886.35	3911.81	8542.68	1	1	1	1	1	59.8261
mhdll	1097	0.0873879	0.0388347	686479	1.03984	0.930022	-0.125037	158.428	583.889	2909.74	3948.46	8655.51	1	1	1	1	1	59.8261
mhdlp	1097	0.0873879	0.0387394	686479	1.03984	0.92999	-0.120466	158.512	584.457	2915.71	3957.75	8683.68	1	1	1	1	1	59.8261
mhdlpl	1097	0.0873879	0.0382529	686479	1.03984	0.93017	-0.122529	158.446	584.1	2912.54	3952.94	8669.76	1	1	1	1	1	59.8261
mhdltg	1097	0.0873879	0.0422046	686479	1.03984	0.93059	0.0957041	162.215	611.224	3221.67	4442.77	10242.2	1	1	1	1	1	59.8261
mldlc	1097	0.0873879	0.0735565	686479	1.03984	0.948403	-0.00198638	157.469	587.529	3020.17	4134.98	9321.49	1	1	1	1	1	59.8261
mldlce	1097	0.0873879	0.0738387	686479	1.03984	0.949364	0.000342722	157.349	587.222	3020.48	4136.19	9329.99	1	1	1	1	1	59.8261
mldlfc	1097	0.0873879	0.0696568	686479	1.03984	0.945312	-0.00755069	157.887	588.752	3021.81	4135.31	9307.81	1	1	1	1	1	59.8261
mldll	1097	0.0873879	0.0711694	686479	1.03984	0.945447	0.0100885	158.166	590.825	3046.01	4173.81	9432.62	1	1	1	1	1	59.8261
mldlp	1097	0.0873879	0.0705997	686479	1.03984	0.944742	0.0139666	158.351	591.74	3053.65	4185.42	9466.79	1	1	1	1	1	59.8261
mldlpl	1097	0.0873879	0.0657707	686479	1.03984	0.940854	0.0255273	159.205	595.606	3082.27	4227.98	9585.76	1	1	1	1	1	59.8261
mldltg	1097	0.0873879	0.045649	686479	1.03984	0.928062	0.0727627	162.246	609.892	3194.5	4397	10074.5	1	1	1	1	1	59.8261
mufa	1097	0.0873879	0.0484859	686479	1.03984	0.940022	0.0675623	160.08	601.429	3146.75	4330.3	9918.32	1	1	1	1	1	59.8261
mvldlc	1097	0.0873879	0.0483825	686479	1.03984	0.926569	0.105044	163.095	615.144	3250.44	4485.64	10363.5	1	1	1	1	1	59.8261
mvldlce	1097	0.0873879	0.045716	686479	1.03984	0.927899	0.0965797	162.705	613.131	3232.34	4457.63	10276.7	1	1	1	1	1	59.8261
mvldlfc	1097	0.0873879	0.051669	686479	1.03984	0.925686	0.112765	163.393	616.769	3265.97	4509.92	10440.6	1	1	1	1	1	59.8261
mvldll	1097	0.0873879	0.0518388	686479	1.03984	0.924983	0.123734	163.719	618.717	3286.32	4542.15	10546.2	1	1	1	1	1	59.8261
mvldlp	1097	0.0873879	0.0521027	686479	1.03984	0.924935	0.125694	163.764	619.014	3289.7	4547.58	10564.4	1	1	1	1	1	59.8261
mvldlpl	1097	0.0873879	0.051836	686479	1.03984	0.925103	0.122848	163.682	618.517	3284.44	4539.22	10536.9	1	1	1	1	1	59.8261
mvldltg	1097	0.0873879	0.0531646	686479	1.03984	0.924905	0.131527	163.876	619.821	3299.41	4563.25	10618	1	1	1	1	1	59.8261
pc	1097	0.0873879	0.0400744	686479	1.03984	0.949517	-0.104188	155.571	574.727	2882.09	3918.31	8643.27	1	1	1	1	1	59.8261
phe	1097	0.0873879	0.0369836	686479	1.03984	0.938368	0.219074	163.076	622.468	3398.21	4736.95	11319.4	1	1	1	1	1	59.8261
pufa	1097	0.0873879	0.0504301	686479	1.03984	0.941898	-0.0591656	157.575	584.593	2961.9	4038.28	8984.02	1	1	1	1	1	59.8261
pyr	1097	0.0873879	0.0331611	686479	1.03984	1.51467	-0.0195334	98.5852	368.446	1918.16	2642.84	6145.89	1	1	1	1	1	59.8261
serumc	1097	0.0873879	0.0569448	686479	1.03984	0.940784	-0.0542502	157.843	585.863	2971.71	4052.92	9025.04	1	1	1	1	1	59.8261
serumtg	1097	0.0873879	0.0522504	686479	1.03984	0.924996	0.123252	163.708	618.644	3285.48	4540.81	10541.7	1	1	1	1	1	59.8261
sfa	1097	0.0873879	0.0446919	686479	1.03984	0.941625	-0.00593409	158.531	591.229	3035.26	4153.89	9349.85	1	1	1	1	1	59.8261
shdlc	1097	0.0873879	0.0407612	686479	1.03984	0.941953	-0.00203577	158.543	591.504	3039.71	4161.19	9374.89	1	1	1	1	1	59.8261
shdlce	1097	0.0873879	0.0456684	686479	1.03984	0.945869	0.00754254	158.052	590.252	3041.14	4166.39	9410.67	1	1	1	1	1	59.8261
shdlfc	1097	0.0873879	0.0416079	686479	1.03984	0.933348	-0.0431371	159.283	591.797	3008.79	4105.99	9158.37	1	1	1	1	1	59.8261
shdll	1097	0.0873879	0.0363798	686479	1.03984	0.933093	0.0128832	160.306	598.939	3088.5	4231.89	9559.36	1	1	1	1	1	59.8261
shdlp	1097	0.0873879	0.0368255	686479	1.03984	0.932977	0.0203278	160.457	599.953	3099.67	4249.56	9616.03	1	1	1	1	1	59.8261
shdlpl	1097	0.0873879	0.0435006	686479	1.03984	0.933074	-0.0088987	159.927	596.216	3057.38	4182.52	9400.34	1	1	1	1	1	59.8261
shdltg	1097	0.0873879	0.048142	686479	1.03984	0.926778	0.153004	163.935	621.447	3328.35	4611.87	10797.7	1	1	1	1	1	59.8261
sldlc	1097	0.0873879	0.0747241	686479	1.03984	0.949089	-0.0102374	157.215	586.11	3006.74	4114.21	9257.94	1	1	1	1	1	59.8261
sldlce	1097	0.0873879	0.0757006	686479	1.03984	0.950677	-0.00569364	157.03	585.691	3008.22	4117.71	9276.67	1	1	1	1	1	59.8261
sldlfc	1097	0.0873879	0.0667394	686479	1.03984	0.9422	-0.0250768	158.106	588.532	3007.04	4109.65	9211.06	1	1	1	1	1	59.8261
sldll	1097	0.0873879	0.0716429	686479	1.03984	0.94517	-0.00157353	158.013	589.569	3030.54	4149.05	9351.3	1	1	1	1	1	59.8261
sldlp	1097	0.0873879	0.0711061	686479	1.03984	0.94442	0.00276135	158.212	590.563	3038.88	4161.72	9388.53	1	1	1	1	1	59.8261
sldlpl	1097	0.0873879	0.0643472	686479	1.03984	0.939552	-0.00678789	158.865	592.413	3040.4	4160.5	9361.08	1	1	1	1	1	59.8261
sldltg	1097	0.0873879	0.0485714	686479	1.03984	0.925789	0.0820332	162.815	612.618	3216.67	4430.67	10174	1	1	1	1	1	59.8261
sm	1097	0.0873879	0.0412485	686479	1.03984	0.946855	-0.0121086	157.553	587.25	3010.88	4119.12	9263.16	1	1	1	1	1	59.8261
svldlc	1097	0.0873879	0.0474071	686479	1.03984	0.928842	0.0928624	162.472	612.012	3223.21	4443.76	10235.4	1	1	1	1	1	59.8261
svldlce	1097	0.0873879	0.0465541	686479	1.03984	0.931442	0.0864767	161.9	609.453	3204.32	4415.59	10155.7	1	1	1	1	1	59.8261
svldlfc	1097	0.0873879	0.0496247	686479	1.03984	0.925079	0.0974225	163.221	615.132	3243.46	4473.12	10312.5	1	1	1	1	1	59.8261
svldll	1097	0.0873879	0.0509661	686479	1.03984	0.92443	0.121145	163.771	618.745	3284.06	4538.01	10528.6	1	1	1	1	1	59.8261
svldlp	1097	0.0873879	0.0515141	686479	1.03984	0.924102	0.125214	163.904	619.516	3291.9	4550.39	10568.9	1	1	1	1	1	59.8261
svldlpl	1097	0.0873879	0.0510517	686479	1.03984	0.924262	0.117169	163.728	618.324	3278.17	4528.35	10494.7	1	1	1	1	1	59.8261
svldltg	1097	0.0873879	0.0539251	686479	1.03984	0.924079	0.135477	164.097	620.92	3308.93	4577.93	10663.3	1	1	1	1	1	59.8261
totcho	1097	0.0873879	0.0394734	686479	1.03984	0.94302	-0.0967844	156.753	579.438	2909.55	3956.92	8735.52	1	1	1	1	1	59.8261
totfa	1097	0.0873879	0.0481449	686479	1.03984	0.939695	0.000992302	158.975	593.286	3050.91	4177.25	9415.65	1	1	1	1	1	59.8261
totpg	1097	0.0873879	0.0390957	686479	1.03984	0.941043	-0.0982581	157.053	580.445	2913.21	3961.31	8740.76	1	1	1	1	1	59.8261
tyr	1097	0.0873879	0.0374826	686479	1.03984	0.942942	0.109932	160.324	604.961	3201.71	4421.08	10240	1	1	1	1	1	59.8261
unsat	1097	0.0873879	0.0401021	686479	1.03984	0.936611	-0.0424024	158.745	589.864	3000.04	4094.56	9137.32	1	1	1	1	1	59.8261
val	1097	0.0873879	0.0364888	686479	1.03984	0.958429	0.113778	157.775	595.538	3155.78	4359.8	10119.4	1	1	1	1	1	59.8261
vldlc	1097	0.0873879	0.0479875	686479	1.03984	0.927323	0.0992605	162.856	613.871	3238.59	4467.2	10305.6	1	1	1	1	1	59.8261
vldld	1097	0.0873879	0.0520088	686479	1.03984	0.929664	0.11343	162.699	614.181	3253.05	4492.53	10405.2	1	1	1	1	1	59.8261
vldltg	1097	0.0873879	0.0535352	686479	1.03984	0.92499	0.133956	163.906	620.091	3303.12	4569.33	10639.4	1	1	1	1	1	59.8261
xlhdlc	1097	0.0873879	0.0423661	686479	1.03984	0.921463	-0.170051	159.091	583.677	2876.35	3890.94	8447.52	1	1	1	1	1	59.8261
xlhdlce	1097	0.0873879	0.041097	686479	1.03984	0.922032	-0.15454	159.264	585.194	2894.36	3919.23	8534.56	1	1	1	1	1	59.8261
xlhdlfc	1097	0.0873879	0.0452826	686479	1.03984	0.920815	-0.2046	158.603	579.955	2835.38	3827.24	8255.87	1	1	1	1	1	59.8261
xlhdll	1097	0.0873879	0.0462888	686479	1.03984	0.918874	-0.200232	159.006	581.635	2845.91	3842.25	8292.86	1	1	1	1	1	59.8261
xlhdlp	1097	0.0873879	0.0464637	686479	1.03984	0.918723	-0.200898	159.02	581.647	2845.5	3841.51	8290.12	1	1	1	1	1	59.8261
xlhdlpl	1097	0.0873879	0.0500815	686479	1.03984	0.917594	-0.21589	158.951	580.545	2830.21	3817.24	8214.43	1	1	1	1	1	59.8261
xlhdltg	1097	0.0873879	0.0349996	686479	1.03984	0.930436	-0.0700943	159.308	590.293	2980.79	4059.86	9000.54	1	1	1	1	1	59.8261
xlvldlc	1097	0.0873879	0.0469654	686479	1.03984	0.929249	0.113773	162.779	614.505	3255.05	4495.41	10412.5	1	1	1	1	1	59.8261
xlvldlce	1097	0.0873879	0.0466422	686479	1.03984	0.929587	0.114318	162.729	614.351	3254.74	4495.2	10413.9	1	1	1	1	1	59.8261
xlvldlfc	1097	0.0873879	0.0469246	686479	1.03984	0.929053	0.111808	162.778	614.376	3252.59	4491.26	10397.3	1	1	1	1	1	59.8261
xlvldll	1097	0.0873879	0.0488845	686479	1.03984	0.928502	0.119133	163.008	615.72	3266.32	4512.95	10467.8	1	1	1	1	1	59.8261
xlvldlp	1097	0.0873879	0.0491131	686479	1.03984	0.928453	0.119642	163.026	615.821	3267.32	4514.52	10472.9	1	1	1	1	1	59.8261
xlvldlpl	1097	0.0873879	0.0479053	686479	1.03984	0.928174	0.117551	163.038	615.73	3264.92	4510.4	10457.2	1	1	1	1	1	59.8261
xlvldltg	1097	0.0873879	0.0498097	686479	1.03984	0.929062	0.120713	162.938	615.553	3266.9	4514.37	10476	1	1	1	1	1	59.8261
xsvldlc	1097	0.0873879	0.0486961	686479	1.03984	0.934755	0.0501975	160.678	602.607	3137.98	4312.03	9829.61	1	1	1	1	1	59.8261
xsvldlce	1097	0.0873879	0.0468866	686479	1.03984	0.933732	0.0652058	161.121	605.194	3163.94	4352.72	9958.64	1	1	1	1	1	59.8261
xsvldlfc	1097	0.0873879	0.0506158	686479	1.03984	0.935994	0.00759465	159.717	596.433	3071.77	4207.56	9495.21	1	1	1	1	1	59.8261
xsvldll	1097	0.0873879	0.0519061	686479	1.03984	0.93173	0.0673759	161.508	606.78	3173.9	4367.03	9995.21	1	1	1	1	1	59.8261
xsvldlp	1097	0.0873879	0.0519435	686479	1.03984	0.93039	0.0760617	161.897	608.788	3191.73	4394.51	10079.3	1	1	1	1	1	59.8261
xsvldlpl	1097	0.0873879	0.0593931	686479	1.03984	0.939234	0.0367584	159.675	598.038	3103.69	4260.85	9684.9	1	1	1	1	1	59.8261
xsvldltg	1097	0.0873879	0.0516621	686479	1.03984	0.923248	0.123311	164.023	619.842	3291.84	4549.53	10560.8	1	1	1	1	1	59.8261
xxlvldlc	1097	0.0873879	0.0453296	686479	1.03984	0.929046	0.108263	162.714	613.91	3246.93	4482.14	10366.3	1	1	1	1	1	59.8261
xxlvldlce	1097	0.0873879	0.0437917	686479	1.03984	0.929237	0.10567	162.634	613.439	3242.13	4474.56	10341.7	1	1	1	1	1	59.8261
xxlvldlfc	1097	0.0873879	0.0472786	686479	1.03984	0.929882	0.107403	162.551	613.238	3242.65	4475.95	10350.2	1	1	1	1	1	59.8261
xxlvldll	1097	0.0873879	0.0468823	686479	1.03984	0.928406	0.113057	162.915	614.976	3256.86	4497.59	10414.9	1	1	1	1	1	59.8261
xxlvldlp	1097	0.0873879	0.0469186	686479	1.03984	0.928345	0.113601	162.935	615.089	3257.95	4499.3	10420.4	1	1	1	1	1	59.8261
xxlvldlpl	1097	0.0873879	0.047536	686479	1.03984	0.928495	0.102182	162.702	613.474	3239.16	4469.13	10319	1	1	1	1	1	59.8261
xxlvldltg	1097	0.0873879	0.0471433	686479	1.03984	0.928842	0.115635	162.884	615.026	3259.48	4502.19	10433.2	1	1	1	1	1	59.8261
N_snp, number of SNPs; var_x, variance in BMI; var_y, variance in metabolite level; ncp_X, non-centrality parameter assuming a true effect size of X; power_X, post-hoc power assuming a true effect size of X; fstat = F-statistic

## Sheet: Supplementary_Table3
Supplementary Table 3: Post-hoc power calculations and F-statistics for WHR
Metabolite ID	N_snp	r2.exposure	r2.outcome	Sample size	var_x	var_y	Beta	ncp_0.049	ncp_0.095	ncp_0.22	ncp_0.26	ncp_0.41	power_0.049	power_0.095	power_0.22	power_0.26	power_0.41	fstat
M00054	616	0.054966	0.0745263	620786	0.981336	1.02275	-0.0362396	78.1553	291.015	1492.39	2043.6	4625.38	1	1	1	1	1	58.5567
M00055	616	0.054966	0.0692968	620786	0.981336	1.02846	0.157491	79.1678	299.832	1607.87	2231.35	5276.77	1	1	1	1	1	58.5567
M00063	616	0.054966	0.0907253	620786	0.981336	1.01788	0.0897051	79.4793	299.208	1578.57	2179.73	5067.83	1	1	1	1	1	58.5567
M00443	616	0.054966	0.0827317	620786	0.981336	1.03146	0.174684	79.0644	299.895	1614.96	2244.13	5330.92	1	1	1	1	1	58.5567
M00485	616	0.054966	0.12257	620786	0.981336	1.02919	0.0568397	78.3556	294.125	1540.3	2122.32	4901.2	1	1	1	1	1	58.5567
M00512	616	0.054966	0.0844178	620786	0.981336	1.01424	-0.210874	77.5155	284.399	1405.73	1904.9	4172.61	1	1	1	1	1	58.5567
M00542	616	0.054966	0.0736922	620786	0.981336	1.0274	0.0143051	78.1763	292.37	1516.4	2083.4	4766.54	1	1	1	1	1	58.5567
M00554	616	0.054966	0.0815329	620786	0.981336	1.02863	0.0301341	78.2	292.86	1524.4	2096.62	4813.45	1	1	1	1	1	58.5567
M00566	616	0.054966	0.0776681	620786	0.981336	1.02613	-0.0542885	77.767	289.134	1477.18	2020.62	4558.31	1	1	1	1	1	58.5567
M00569	616	0.054966	0.0759627	620786	0.981336	1.02453	0.129699	79.2631	299.454	1595.09	2209.01	5187.09	1	1	1	1	1	58.5567
M00587	616	0.054966	0.0823845	620786	0.981336	1.03584	-0.079116	76.8654	285.218	1450.17	1981.04	4451.28	1	1	1	1	1	58.5567
M00590	616	0.054966	0.08602	620786	0.981336	1.0215	-0.0553463	78.1089	290.365	1482.82	2028.02	4572.29	1	1	1	1	1	58.5567
M00594	616	0.054966	0.0776497	620786	0.981336	1.01533	0.0984972	79.7481	300.457	1588.4	2194.61	5112.16	1	1	1	1	1	58.5567
M00605	616	0.054966	0.0823332	620786	0.981336	1.02281	0.112179	79.2642	298.992	1585.95	2193.54	5128.57	1	1	1	1	1	58.5567
M00606	616	0.054966	0.0710275	620786	0.981336	1.02185	0.186279	79.9083	303.443	1638.84	2279.22	5428.31	1	1	1	1	1	58.5567
M00607	616	0.054966	0.0816996	620786	0.981336	1.02375	-0.102803	77.5912	287.294	1452.58	1981.03	4426.86	1	1	1	1	1	58.5567
M01101	616	0.054966	0.103582	620786	0.981336	1.02997	0.141797	78.9321	298.517	1594.76	2210.61	5207.75	1	1	1	1	1	58.5567
M01107	616	0.054966	0.0755368	620786	0.981336	1.02182	0.00191637	78.51	293.295	1516.71	2081.96	4748.86	1	1	1	1	1	58.5567
M01110	616	0.054966	0.0777293	620786	0.981336	1.02108	0.157892	79.7507	302.067	1620.02	2248.17	5315.17	1	1	1	1	1	58.5567
M01114	616	0.054966	0.0822727	620786	0.981336	1.02099	0.108383	79.378	299.322	1586.24	2193.3	5122.83	1	1	1	1	1	58.5567
M01124	616	0.054966	0.0804566	620786	0.981336	1.02078	-0.171396	77.3143	284.625	1418.67	1926.98	4252.15	1	1	1	1	1	58.5567
M01284	616	0.054966	0.0808395	620786	0.981336	1.02373	-0.110108	77.5394	286.927	1448.51	1974.62	4406.55	1	1	1	1	1	58.5567
M01301	616	0.054966	0.0750392	620786	0.981336	1.02951	0.0328506	78.1533	292.755	1524.82	2097.61	4818.84	1	1	1	1	1	58.5567
M01303	616	0.054966	0.0704316	620786	0.981336	1.02517	-0.0583633	77.8093	289.189	1476.1	2018.6	4549.76	1	1	1	1	1	58.5567
M01414	616	0.054966	0.0672798	620786	0.981336	1.02349	0.0448051	78.7024	295.114	1541.03	2121.43	4884.22	1	1	1	1	1	58.5567
M01417	616	0.054966	0.0814539	620786	0.981336	1.01906	-0.0702761	78.184	290.267	1477.4	2018.65	4537.01	1	1	1	1	1	58.5567
M01432	616	0.054966	0.0968993	620786	0.981336	1.02408	0.101471	79.0845	298.03	1576.87	2179.33	5082.81	1	1	1	1	1	58.5567
M01437	616	0.054966	0.0732609	620786	0.981336	1.02358	0.137101	79.3939	300.148	1601.62	2219.25	5220.32	1	1	1	1	1	58.5567
M01494	616	0.054966	0.0779877	620786	0.981336	1.02053	-0.171812	77.33	284.672	1418.76	1927.04	4251.88	1	1	1	1	1	58.5567
M01498	616	0.054966	0.0761428	620786	0.981336	1.01959	0.0961112	79.3943	299.058	1580.21	2183.01	5083.62	1	1	1	1	1	58.5567
M01505	616	0.054966	0.076096	620786	0.981336	1.02226	0.0542289	78.8685	295.98	1548.84	2133.52	4921.89	1	1	1	1	1	58.5567
M01508	616	0.054966	0.0806567	620786	0.981336	1.02087	0.105406	79.3644	299.192	1584.42	2190.32	5112.22	1	1	1	1	1	58.5567
M01516	616	0.054966	0.0695632	620786	0.981336	1.03214	0.0550005	78.117	293.184	1534.84	2114.6	4882.35	1	1	1	1	1	58.5567
M01552	616	0.054966	0.0732022	620786	0.981336	1.02365	0.07463	78.9146	296.685	1559.91	2151.82	4987.43	1	1	1	1	1	58.5567
M01558	616	0.054966	0.0763713	620786	0.981336	1.02549	-0.145426	77.1527	284.666	1426.81	1941.11	4304.82	1	1	1	1	1	58.5567
M01563	616	0.054966	0.0988003	620786	0.981336	1.02741	-0.0825721	77.4645	287.327	1459.22	1992.66	4471.24	1	1	1	1	1	58.5567
M01566	616	0.054966	0.074211	620786	0.981336	1.02542	0.049944	78.5927	294.836	1541.46	2122.81	4893.6	1	1	1	1	1	58.5567
M01567	616	0.054966	0.0727441	620786	0.981336	1.02141	-0.164835	77.3145	284.784	1421.41	1931.44	4267.13	1	1	1	1	1	58.5567
M01572	616	0.054966	0.0813963	620786	0.981336	1.01776	-0.191251	77.3952	284.439	1411.8	1915.37	4210.92	1	1	1	1	1	58.5567
M01585	616	0.054966	0.0787342	620786	0.981336	1.02509	0.0897565	78.9169	297.089	1567.59	2164.74	5035.31	1	1	1	1	1	58.5567
M01587	616	0.054966	0.0747443	620786	0.981336	1.02236	0.106156	79.2535	298.792	1582.62	2187.97	5108.1	1	1	1	1	1	58.5567
M01589	616	0.054966	0.0810277	620786	0.981336	1.02138	-0.134227	77.5395	286.339	1438.13	1957.6	4348.46	1	1	1	1	1	58.5567
M01591	616	0.054966	0.0793315	620786	0.981336	1.02299	0.0665073	78.9044	296.435	1555.64	2144.71	4961.59	1	1	1	1	1	58.5567
M01600	616	0.054966	0.0726321	620786	0.981336	1.02843	0.0686188	78.5012	294.975	1548.91	2135.88	4945.28	1	1	1	1	1	58.5567
M01604	616	0.054966	0.0851477	620786	0.981336	1.01883	0.222543	80.4317	306.458	1670.4	2329.73	5602.31	1	1	1	1	1	58.5567
M01638	610	0.0545972	0.0865821	620786	0.981466	1.02199	0.212211	79.5714	302.88	1646.49	2294.5	5502.61	1	1	1	1	1	58.7135
M01642	616	0.054966	0.0749889	620786	0.981336	1.02287	-0.132443	77.441	286.025	1437.21	1956.62	4348.27	1	1	1	1	1	58.5567
M01643	616	0.054966	0.0737512	620786	0.981336	1.02158	-0.117457	77.6466	287.137	1447.18	1971.86	4393.59	1	1	1	1	1	58.5567
M01644	616	0.054966	0.0835392	620786	0.981336	1.02286	0.0105283	78.4943	293.456	1520.52	2088.41	4772.57	1	1	1	1	1	58.5567
M01645	616	0.054966	0.0648255	620786	0.981336	1.02651	-0.0275742	77.9348	290.419	1492.37	2044.84	4637.66	1	1	1	1	1	58.5567
M01648	616	0.054966	0.0850943	620786	0.981336	1.02141	-0.211303	76.9794	282.469	1396.81	1893.11	4149.47	1	1	1	1	1	58.5567
M01769	616	0.054966	0.0743188	620786	0.981336	1.02351	-0.0387603	78.0792	290.671	1489.85	2039.83	4614.82	1	1	1	1	1	58.5567
M01806	616	0.054966	0.0906198	620786	0.981336	1.01713	0.126467	79.8207	301.484	1604.57	2221.47	5210.13	1	1	1	1	1	58.5567
M01898	616	0.054966	0.0734733	620786	0.981336	1.02801	-0.0554009	77.6179	288.558	1474.01	2016.22	4548.1	1	1	1	1	1	58.5567
M01899	616	0.054966	0.0816609	620786	0.981336	1.0198	0.0328846	78.8978	295.535	1538.89	2116.68	4859.33	1	1	1	1	1	58.5567
M02125	616	0.054966	0.0731929	620786	0.981336	1.02774	0.141799	79.1048	299.174	1598.26	2215.43	5218.5	1	1	1	1	1	58.5567
M02132	616	0.054966	0.0908752	620786	0.981336	1.02555	-0.0624149	77.751	288.874	1473.24	2014.2	4536.41	1	1	1	1	1	58.5567
M02134	616	0.054966	0.083601	620786	0.981336	1.02037	0.0813476	79.221	298.014	1569.26	2165.64	5026.14	1	1	1	1	1	58.5567
M02137	616	0.054966	0.0807433	620786	0.981336	1.02547	-0.0034862	78.191	291.973	1508.26	2069.76	4717.03	1	1	1	1	1	58.5567
M02730	616	0.054966	0.0849997	620786	0.981336	1.02163	-0.206379	76.9991	282.656	1399.12	1896.76	4160.97	1	1	1	1	1	58.5567
M02734	616	0.054966	0.0788792	620786	0.981336	1.0243	-0.0156165	78.1906	291.665	1502.58	2060.31	4683.32	1	1	1	1	1	58.5567
M02761	616	0.054966	0.0756895	620786	0.981336	1.0247	-0.0258416	78.0845	291.016	1495.9	2049.82	4649.93	1	1	1	1	1	58.5567
M02829	616	0.054966	0.0738416	620786	0.981336	1.02151	-0.0154198	78.4048	292.463	1506.6	2065.75	4694.84	1	1	1	1	1	58.5567
M02831	616	0.054966	0.0822244	620786	0.981336	1.02568	0.0465068	78.5471	294.576	1538.9	2118.81	4880.76	1	1	1	1	1	58.5567
M03141	616	0.054966	0.075585	620786	0.981336	1.02098	-0.123967	77.6442	286.969	1444.33	1967.2	4377.74	1	1	1	1	1	58.5567
M04968	616	0.054966	0.0918305	620786	0.981336	1.01958	0.0306925	78.8985	295.481	1537.83	2114.9	4852.87	1	1	1	1	1	58.5567
M05086	616	0.054966	0.077347	620786	0.981336	1.02432	0.0740822	78.8586	296.46	1558.55	2149.88	4982.52	1	1	1	1	1	58.5567
M12017	616	0.054966	0.0847148	620786	0.981336	1.01725	-0.171226	77.5792	285.584	1423.16	1932.94	4263.98	1	1	1	1	1	58.5567
M12032	615	0.0547325	0.347789	620786	0.981357	1.02719	0.0480045	78.1112	292.981	1531.15	2108.39	4858.85	1	1	1	1	1	58.3883
M12129	616	0.054966	0.0691186	620786	0.981336	1.01452	0.0486221	79.429	297.932	1556.75	2143.37	4935.81	1	1	1	1	1	58.5567
M15140	616	0.054966	0.0778473	620786	0.981336	1.02224	-0.0669253	77.9674	289.556	1475.07	2016.01	4535.23	1	1	1	1	1	58.5567
M15500	616	0.054966	0.0762066	620786	0.981336	1.0235	0.0585734	78.8053	295.856	1549.78	2135.48	4931.61	1	1	1	1	1	58.5567
M15506	616	0.054966	0.0724582	620786	0.981336	1.01797	0.00141276	78.8026	294.368	1521.89	2088.87	4762.71	1	1	1	1	1	58.5567
M15586	616	0.054966	0.0996353	620786	0.981336	1.02269	-0.0496012	78.0615	290.335	1484.58	2031.21	4585.11	1	1	1	1	1	58.5567
M15650	616	0.054966	0.0764201	620786	0.981336	1.01897	0.0798171	79.3186	298.341	1570.38	2166.92	5026.89	1	1	1	1	1	58.5567
M15679	616	0.054966	0.0747342	620786	0.981336	1.0214	-0.0626339	78.0626	290.013	1478.69	2021.47	4550.98	1	1	1	1	1	58.5567
M15681	616	0.054966	0.0809125	620786	0.981336	1.01513	-0.104641	78.2285	289.573	1462.84	1994.44	4451.86	1	1	1	1	1	58.5567
M15685	616	0.054966	0.0677419	620786	0.981336	1.03777	0.0777137	77.8585	292.792	1540.94	2126.46	4936.52	1	1	1	1	1	58.5567
M15704	615	0.0549055	0.234689	620786	0.981271	1.03248	-0.105449	76.8341	284.465	1438.17	1961.43	4384.3	1	1	1	1	1	58.5836
M15705	616	0.054966	0.0832789	620786	0.981336	1.02748	0.0301745	78.2876	293.188	1526.07	2098.89	4818.31	1	1	1	1	1	58.5567
M15716	616	0.054966	0.0778197	620786	0.981336	1.03724	-0.132506	76.3834	282.185	1419.1	1932.57	4300.38	1	1	1	1	1	58.5567
M15745	616	0.054966	0.0776338	620786	0.981336	1.02038	0.0228359	78.7778	294.828	1531.74	2105.45	4823.26	1	1	1	1	1	58.5567
M15749	616	0.054966	0.0763557	620786	0.981336	1.02719	-0.0807126	77.4947	287.483	1460.57	1994.72	4477.35	1	1	1	1	1	58.5567
M15765	616	0.054966	0.0877566	620786	0.981336	1.00971	0.0164545	79.5606	297.577	1543.27	2120.05	4846.21	1	1	1	1	1	58.5567
M15772	616	0.054966	0.0803667	620786	0.981336	1.02322	0.12685	79.344	299.685	1595.21	2208.7	5182.4	1	1	1	1	1	58.5567
M15958	616	0.054966	0.0862299	620786	0.981336	1.02229	-0.0468624	78.1116	290.588	1486.73	2034.48	4594.83	1	1	1	1	1	58.5567
M15990	616	0.054966	0.0743417	620786	0.981336	1.029	0.011932	78.0369	291.791	1512.67	2078.01	4752.38	1	1	1	1	1	58.5567
M17747	616	0.054966	0.0785052	620786	0.981336	1.02175	0.164756	79.7503	302.252	1623.74	2254.51	5339.63	1	1	1	1	1	58.5567
M17769	616	0.054966	0.0778302	620786	0.981336	1.0245	0.101715	79.0535	297.919	1576.38	2178.7	5081.77	1	1	1	1	1	58.5567
M17799	616	0.054966	1.46664	620786	0.981336	1.03555	0.126246	78.3861	296.034	1575.69	2181.8	5121.99	1	1	1	1	1	58.5567
M18245	616	0.054966	0.0768912	620786	0.981336	1.03063	-0.0825497	77.2251	286.451	1455.02	1987.04	4459.89	1	1	1	1	1	58.5567
M18254	616	0.054966	0.0826643	620786	0.981336	1.02252	0.0780505	79.028	297.201	1563.83	2157.72	5004.65	1	1	1	1	1	58.5567
M18281	616	0.054966	0.0722692	620786	0.981336	1.02561	-0.0411226	77.903	289.963	1485.59	2033.78	4599.73	1	1	1	1	1	58.5567
M18349	616	0.054966	0.0820467	620786	0.981336	1.02251	-0.0578438	78.0141	289.954	1479.99	2023.89	4561.11	1	1	1	1	1	58.5567
M18368	616	0.054966	0.0814357	620786	0.981336	1.0196	-0.0070914	78.6128	293.446	1514.34	2077.41	4728.78	1	1	1	1	1	58.5567
M18392	616	0.054966	0.0752203	620786	0.981336	1.01927	0.0222063	78.8583	295.112	1532.95	2106.98	4825.73	1	1	1	1	1	58.5567
M18394	616	0.054966	0.0796594	620786	0.981336	1.02151	0.0904658	79.2011	298.18	1573.52	2172.95	5054.11	1	1	1	1	1	58.5567
M18467	616	0.054966	0.0788911	620786	0.981336	1.02534	0.136874	79.255	299.614	1598.7	2215.19	5210.97	1	1	1	1	1	58.5567
M18476	616	0.054966	0.0753006	620786	0.981336	1.02971	-0.0033924	77.8711	290.789	1502.4	2061.87	4700.65	1	1	1	1	1	58.5567
M18497	616	0.054966	0.0833416	620786	0.981336	1.02362	0.00728291	78.4123	293.069	1517.45	2083.77	4758.99	1	1	1	1	1	58.5567
M19130	616	0.054966	0.0822565	620786	0.981336	1.02668	-0.0665647	77.6363	288.35	1469.35	2008.41	4520.15	1	1	1	1	1	58.5567
M19132	616	0.054966	0.0879057	620786	0.981336	1.02229	0.0065437	78.5088	293.408	1518.89	2085.6	4761.95	1	1	1	1	1	58.5567
M19263	616	0.054966	0.0800067	620786	0.981336	1.02052	0.118337	79.4908	300.015	1593.68	2205.16	5162.67	1	1	1	1	1	58.5567
M19324	616	0.054966	0.0786777	620786	0.981336	1.02301	0.0224798	78.5721	294.052	1527.71	2099.94	4811.21	1	1	1	1	1	58.5567
M19503	616	0.054966	0.0764064	620786	0.981336	1.01842	0.0703151	79.2888	297.978	1564.98	2158.03	4995.2	1	1	1	1	1	58.5567
M20675	616	0.054966	0.0811689	620786	0.981336	1.02191	-0.00556168	78.4473	292.871	1512.01	2074.51	4724.51	1	1	1	1	1	58.5567
M20693	616	0.054966	0.070801	620786	0.981336	1.02465	-0.15281	77.161	284.518	1423.85	1936.23	4288.06	1	1	1	1	1	58.5567
M20694	616	0.054966	0.0768084	620786	0.981336	1.02216	-0.145526	77.399	285.555	1430.94	1946.58	4315.53	1	1	1	1	1	58.5567
M20699	616	0.054966	0.0735601	620786	0.981336	1.03723	-0.0266764	77.1396	287.503	1478.31	2026.05	4599.76	1	1	1	1	1	58.5567
M21025	616	0.054966	0.0685044	620786	0.981336	1.02112	-0.0323472	78.3088	291.68	1496.96	2050.31	4643.59	1	1	1	1	1	58.5567
M21133	616	0.054966	0.242153	620786	0.981336	1.02845	-0.0305719	77.766	289.72	1487.93	2038.43	4621.05	1	1	1	1	1	58.5567
M21184	616	0.054966	0.0731233	620786	0.981336	1.01917	0.19319	80.1755	304.658	1648.29	2293.56	5471.81	1	1	1	1	1	58.5567
M22001	616	0.054966	0.0751921	620786	0.981336	1.02552	0.00200197	78.228	292.25	1511.53	2074.99	4734.36	1	1	1	1	1	58.5567
M22036	616	0.054966	0.0832828	620786	0.981336	1.02646	-0.0307628	77.9145	290.264	1490.54	2041.91	4628.03	1	1	1	1	1	58.5567
M22053	616	0.054966	0.0761801	620786	0.981336	1.02933	0.0622507	78.3848	294.374	1543.52	2127.55	4919.24	1	1	1	1	1	58.5567
M22116	616	0.054966	0.0802469	620786	0.981336	1.02205	0.00113557	78.4868	293.189	1515.91	2080.77	4745.44	1	1	1	1	1	58.5567
M22130	616	0.054966	0.0751259	620786	0.981336	1.0265	-0.1404	77.114	284.647	1428.27	1943.7	4314.84	1	1	1	1	1	58.5567
M22137	616	0.054966	0.08563	620786	0.981336	1.02849	0.142141	79.0494	298.972	1597.32	2214.19	5216.22	1	1	1	1	1	58.5567
M22138	616	0.054966	0.0835118	620786	0.981336	1.02256	-0.156794	77.2878	284.881	1424.32	1936.34	4284.44	1	1	1	1	1	58.5567
M22154	616	0.054966	0.165392	620786	0.981336	1.0249	-0.00333751	78.2357	292.143	1509.16	2070.99	4719.77	1	1	1	1	1	58.5567
M22176	616	0.054966	0.0832642	620786	0.981336	1.02311	0.0665221	78.8954	296.401	1555.47	2144.48	4961.12	1	1	1	1	1	58.5567
M22185	616	0.054966	0.0735811	620786	0.981336	1.02163	-0.10993	77.6977	287.508	1451.33	1978.39	4414.28	1	1	1	1	1	58.5567
M22194	616	0.054966	0.0803359	620786	0.981336	1.02345	0.0590556	78.8131	295.898	1550.17	2136.09	4933.52	1	1	1	1	1	58.5567
M27447	616	0.054966	0.0785307	620786	0.981336	1.02424	0.215258	79.9428	304.37	1655.81	2308.06	5540.17	1	1	1	1	1	58.5567
M27513	616	0.054966	0.0782368	620786	0.981336	1.02257	-0.02294	78.2679	291.767	1500.58	2056.55	4667.15	1	1	1	1	1	58.5567
M27710	616	0.054966	0.0862688	620786	0.981336	1.01772	-0.22775	77.1338	282.631	1392.71	1885.69	4120.47	1	1	1	1	1	58.5567
M27718	616	0.054966	0.0858869	620786	0.981336	1.02316	0.112552	79.24	298.911	1585.67	2193.21	5128.36	1	1	1	1	1	58.5567
M27719	616	0.054966	0.0803025	620786	0.981336	1.02775	-0.138554	77.0349	284.404	1427.7	1943.19	4315.61	1	1	1	1	1	58.5567
M27731	616	0.054966	0.0730871	620786	0.981336	1.02309	-0.0156027	78.2823	292.005	1504.27	2062.58	4688.06	1	1	1	1	1	58.5567
M27738	616	0.054966	0.0792902	620786	0.981336	1.02315	-0.140528	77.3613	285.54	1432.42	1949.19	4325.58	1	1	1	1	1	58.5567
M30460	616	0.054966	0.0763269	620786	0.981336	1.01384	-0.0140004	79.0061	294.725	1518.28	2081.69	4729.59	1	1	1	1	1	58.5567
M31539	616	0.054966	0.0909241	620786	0.981336	1.02677	-0.10808	77.3274	286.204	1445.71	1971.17	4401.7	1	1	1	1	1	58.5567
M31548	616	0.054966	0.226417	620786	0.981336	1.02392	0.0816179	78.9461	296.986	1564.04	2158.58	5011.19	1	1	1	1	1	58.5567
M31555	616	0.054966	0.0803317	620786	0.981336	1.02655	-0.0355229	77.8733	289.993	1487.61	2037.29	4613.18	1	1	1	1	1	58.5567
M31591	616	0.054966	0.142019	620786	0.981336	1.10195	0.0551349	73.156	274.593	1439.73	1985.26	4603.99	1	1	1	1	1	58.5567
M31787	616	0.054966	0.0779869	620786	0.981336	1.02949	0.0215447	78.0707	292.16	1517.86	2086.47	4781.64	1	1	1	1	1	58.5567
M31850	616	0.054966	0.0998448	620786	0.981336	1.02416	-0.0125177	78.2239	291.867	1504.64	2063.54	4693.59	1	1	1	1	1	58.5567
M31912	616	0.054966	0.0829693	620786	0.981336	1.02236	-0.00524369	78.4153	292.761	1511.57	2073.96	4723.75	1	1	1	1	1	58.5567
M31932	616	0.054966	0.0810738	620786	0.981336	1.02733	-0.1283	77.1398	285.032	1433.82	1952.67	4344.51	1	1	1	1	1	58.5567
M31943	616	0.054966	0.0940246	620786	0.981336	1.02714	-0.0168447	77.9656	290.802	1497.89	2053.82	4668.42	1	1	1	1	1	58.5567
M32197	616	0.054966	0.0693099	620786	0.981336	1.02649	0.01198	78.2281	292.504	1516.26	2082.86	4762.65	1	1	1	1	1	58.5567
M32198	616	0.054966	0.0752454	620786	0.981336	1.02242	0.0774205	79.0309	297.195	1563.57	2157.26	5002.83	1	1	1	1	1	58.5567
M32328	616	0.054966	0.0790913	620786	0.981336	1.02154	0.128269	79.4865	300.264	1598.82	2213.89	5195.89	1	1	1	1	1	58.5567
M32342	616	0.054966	0.0777159	620786	0.981336	1.02743	0.0818974	78.6771	295.98	1558.94	2151.67	4996.58	1	1	1	1	1	58.5567
M32350	616	0.054966	0.0730895	620786	0.981336	1.02496	-0.117288	77.3953	286.227	1442.92	1966.22	4382.5	1	1	1	1	1	58.5567
M32377	616	0.054966	0.0803607	620786	0.981336	1.02065	0.0118491	78.6741	294.159	1524.51	2093.99	4785.87	1	1	1	1	1	58.5567
M32388	616	0.054966	0.0696465	620786	0.981336	1.02286	-0.160849	77.2361	284.597	1421.75	1932.42	4272.84	1	1	1	1	1	58.5567
M32390	616	0.054966	0.0732737	620786	0.981336	1.01575	0.160455	80.1939	303.829	1630.5	2263.07	5352.5	1	1	1	1	1	58.5567
M32394	616	0.054966	0.0765413	620786	0.981336	1.02284	0.12599	79.3675	299.751	1595.23	2208.58	5180.93	1	1	1	1	1	58.5567
M32397	616	0.054966	0.0717878	620786	0.981336	1.01718	0.0142249	78.9601	295.284	1530.98	2103.09	4807.86	1	1	1	1	1	58.5567
M32398	616	0.054966	0.0796495	620786	0.981336	1.02127	-0.155542	77.3928	285.291	1426.61	1939.54	4291.94	1	1	1	1	1	58.5567
M32401	616	0.054966	0.0742369	620786	0.981336	1.02136	-0.0453222	78.1939	290.929	1488.92	2037.63	4603	1	1	1	1	1	58.5567
M32405	616	0.054966	0.0677627	620786	0.981336	1.03204	-0.0814847	77.1288	286.125	1453.79	1985.54	4457.96	1	1	1	1	1	58.5567
M32412	616	0.054966	0.0918567	620786	0.981336	1.01299	0.175393	80.5329	305.537	1645.77	2286.84	5428.85	1	1	1	1	1	58.5567
M32417	616	0.054966	0.11547	620786	0.981336	1.03122	0.178668	79.1133	300.189	1618.13	2249.2	5348.38	1	1	1	1	1	58.5567
M32425	616	0.054966	0.0944557	620786	0.981336	1.03223	0.094789	78.4058	295.292	1560.11	2155.34	5021.47	1	1	1	1	1	58.5567
M32445	616	0.054966	0.0777075	620786	0.981336	1.01838	-0.0485144	78.3978	291.6	1491.11	2040.12	4604.56	1	1	1	1	1	58.5567
M32452	616	0.054966	0.079053	620786	0.981336	1.02223	0.139339	79.5175	300.679	1605.31	2224.7	5235.66	1	1	1	1	1	58.5567
M32457	616	0.054966	0.080104	620786	0.981336	1.03107	0.107181	78.5866	296.297	1569.94	2170.8	5071.81	1	1	1	1	1	58.5567
M32458	616	0.054966	0.0777309	620786	0.981336	1.02047	0.0243	78.7819	294.881	1532.53	2106.73	4827.76	1	1	1	1	1	58.5567
M32489	616	0.054966	0.06711	620786	0.981336	1.02721	-0.0273856	77.883	290.232	1491.52	2043.71	4635.54	1	1	1	1	1	58.5567
M32497	616	0.054966	0.0730284	620786	0.981336	1.01996	0.0271256	78.8421	295.178	1535.03	2110.56	4839.3	1	1	1	1	1	58.5567
M32504	616	0.054966	0.076439	620786	0.981336	1.02453	0.12337	79.215	299.103	1590.8	2202.06	5162.85	1	1	1	1	1	58.5567
M32562	616	0.054966	0.0816078	620786	0.981336	1.02254	-0.00507204	78.4027	292.719	1511.42	2073.79	4723.58	1	1	1	1	1	58.5567
M32578	616	0.054966	0.0803816	620786	0.981336	1.02206	0.141107	79.544	300.827	1606.79	2227.04	5243.4	1	1	1	1	1	58.5567
M32586	616	0.054966	0.080232	620786	0.981336	1.0213	0.00255048	78.5548	293.477	1517.85	2083.59	4753.01	1	1	1	1	1	58.5567
M32599	616	0.054966	0.0784923	620786	0.981336	1.02674	0.0204582	78.2722	292.883	1521.12	2090.72	4789.3	1	1	1	1	1	58.5567
M32619	616	0.054966	0.0888824	620786	0.981336	1.02072	0.0144036	78.6877	294.275	1525.99	2096.37	4793.95	1	1	1	1	1	58.5567
M32620	616	0.054966	0.0783408	620786	0.981336	1.02947	-0.0489909	77.555	288.486	1475.77	2019.47	4561.72	1	1	1	1	1	58.5567
M32698	616	0.054966	0.0774962	620786	0.981336	1.02444	0.0742898	78.8508	296.436	1558.5	2149.85	4982.73	1	1	1	1	1	58.5567
M32807	616	0.054966	0.0788138	620786	0.981336	1.02052	0.0919869	79.2901	298.555	1576.04	2176.64	5064.18	1	1	1	1	1	58.5567
M32815	616	0.054966	0.0764169	620786	0.981336	1.02524	-0.0664743	77.7449	288.751	1471.32	2011.06	4525.63	1	1	1	1	1	58.5567
M32827	616	0.054966	0.106422	620786	0.981336	1.02981	0.03638	78.1565	292.857	1526.58	2100.53	4829.34	1	1	1	1	1	58.5567
M33009	616	0.054966	0.081116	620786	0.981336	1.01983	0.0389011	78.9408	295.852	1542.65	2122.71	4879.6	1	1	1	1	1	58.5567
M33132	616	0.054966	0.0731196	620786	0.981336	1.02119	0.119155	79.4444	299.861	1593.18	2204.61	5162.61	1	1	1	1	1	58.5567
M33140	616	0.054966	0.0643535	620786	0.981336	1.02499	0.028518	78.4653	293.809	1528.62	2102.09	4823.08	1	1	1	1	1	58.5567
M33161	615	0.0547325	0.515046	620786	0.981357	1.02887	0.0959067	78.339	295.072	1559.28	2154.28	5019.29	1	1	1	1	1	58.3883
M33173	616	0.054966	0.15415	620786	0.981336	1.02487	0.0932156	78.96	297.342	1570.2	2168.86	5048.88	1	1	1	1	1	58.5567
M33228	616	0.054966	0.0732835	620786	0.981336	1.02301	0.0309372	78.6355	294.506	1533	2108.39	4839.37	1	1	1	1	1	58.5567
M33230	616	0.054966	0.077467	620786	0.981336	1.02665	0.0111422	78.2099	292.415	1515.52	2081.74	4759.3	1	1	1	1	1	58.5567
M33364	616	0.054966	0.0806564	620786	0.981336	1.02666	-0.0894589	77.471	287.182	1456.31	1987.83	4454.3	1	1	1	1	1	58.5567
M33384	616	0.054966	0.22111	620786	0.981336	1.02695	-0.103587	77.3468	286.384	1447.99	1974.82	4413.57	1	1	1	1	1	58.5567
M33387	616	0.054966	0.0762797	620786	0.981336	1.0196	0.0835958	79.2982	298.364	1571.91	2169.63	5037.75	1	1	1	1	1	58.5567
M33441	616	0.054966	0.0753816	620786	0.981336	1.02737	-0.115232	77.2309	285.679	1440.97	1963.9	4379.92	1	1	1	1	1	58.5567
M33442	616	0.054966	0.0827537	620786	0.981336	1.02377	-0.048355	77.9887	290.098	1483.84	2030.39	4584.81	1	1	1	1	1	58.5567
M33447	616	0.054966	0.0780735	620786	0.981336	1.02308	0.111802	79.2406	298.893	1585.29	2192.57	5125.92	1	1	1	1	1	58.5567
M33821	616	0.054966	0.0745146	620786	0.981336	1.02424	0.0786083	78.8992	296.731	1561.61	2154.78	4999.02	1	1	1	1	1	58.5567
M33822	616	0.054966	0.0764367	620786	0.981336	1.01768	0.0251843	79.0045	295.734	1537.14	2113.11	4842.31	1	1	1	1	1	58.5567
M33871	616	0.054966	0.0784815	620786	0.981336	1.02363	-0.143044	77.3074	285.284	1430.44	1946.23	4317.27	1	1	1	1	1	58.5567
M33904	616	0.054966	0.0807322	620786	0.981336	1.02277	0.0442124	78.7534	295.289	1541.71	2122.26	4885.25	1	1	1	1	1	58.5567
M33934	616	0.054966	0.0805355	620786	0.981336	1.02359	-0.114411	77.5185	286.745	1446.29	1971.08	4395.11	1	1	1	1	1	58.5567
M33935	616	0.054966	0.084178	620786	0.981336	1.02534	0.0810171	78.8317	296.54	1561.51	2155.03	5002.71	1	1	1	1	1	58.5567
M33936	616	0.054966	0.0779248	620786	0.981336	1.02399	0.0909754	79.0117	297.478	1570.07	2168.32	5044.72	1	1	1	1	1	58.5567
M33937	616	0.054966	0.0762071	620786	0.981336	1.03405	-0.0179767	77.4384	288.822	1487.72	2039.96	4638.34	1	1	1	1	1	58.5567
M33939	616	0.054966	0.0758097	620786	0.981336	1.02266	-0.0378686	78.1503	290.956	1491.55	2042.23	4620.75	1	1	1	1	1	58.5567
M33941	616	0.054966	0.0757771	620786	0.981336	1.02382	0.0576763	78.7741	295.716	1548.74	2133.92	4927.13	1	1	1	1	1	58.5567
M33946	616	0.054966	0.0828134	620786	0.981336	1.01787	-0.0723961	78.2587	290.488	1477.77	2018.84	4535.11	1	1	1	1	1	58.5567
M33949	616	0.054966	0.0763546	620786	0.981336	1.01873	-0.204665	77.2256	283.509	1403.52	1902.78	4174.16	1	1	1	1	1	58.5567
M33950	616	0.054966	0.0822855	620786	0.981336	1.01493	0.174642	80.3703	304.894	1641.98	2281.47	5415.52	1	1	1	1	1	58.5567
M33952	616	0.054966	0.0794599	620786	0.981336	1.02127	-0.00354274	78.5113	293.16	1514.15	2077.69	4733.51	1	1	1	1	1	58.5567
M33953	616	0.054966	0.0797584	620786	0.981336	1.00917	0.0241982	79.6628	298.161	1549.01	2129.01	4874.64	1	1	1	1	1	58.5567
M33955	616	0.054966	0.0842459	620786	0.981336	1.02212	0.115464	79.3431	299.378	1589.23	2198.58	5144.19	1	1	1	1	1	58.5567
M33959	616	0.054966	0.0810573	620786	0.981336	1.01868	0.12855	79.7139	301.135	1603.53	2220.41	5210.73	1	1	1	1	1	58.5567
M33961	616	0.054966	0.0791828	620786	0.981336	1.02154	0.100636	79.2756	298.73	1580.2	2183.76	5091.37	1	1	1	1	1	58.5567
M33962	615	0.0548716	0.259256	620786	0.98143	1.02841	-0.283889	75.8323	276.686	1349.88	1822.84	3952.01	1	1	1	1	1	58.5453
M33969	616	0.054966	0.079281	620786	0.981336	1.03314	0.215555	79.2436	301.681	1641.09	2287.64	5493.32	1	1	1	1	1	58.5567
M33972	616	0.054966	0.0734239	620786	0.981336	1.0218	0.0833604	79.1241	297.702	1568.39	2164.79	5026.96	1	1	1	1	1	58.5567
M33973	616	0.054966	0.132196	620786	0.981336	1.09017	0.065564	74.0177	278.062	1460.86	2015.49	4681.24	1	1	1	1	1	58.5567
M33983	616	0.054966	0.170356	620786	0.981336	1.02243	-0.0462261	78.106	290.583	1486.92	2034.83	4596.25	1	1	1	1	1	58.5567
M33997	616	0.054966	0.139411	620786	0.981336	1.02108	-0.176218	77.2569	284.303	1415.71	1922.45	4238.76	1	1	1	1	1	58.5567
M34093	616	0.054966	0.103131	620786	0.981336	1.023	-0.119089	77.5287	286.669	1444.44	1968.01	4384.25	1	1	1	1	1	58.5567
M34214	616	0.054966	0.0748465	620786	0.981336	1.02558	0.130803	79.1899	299.205	1594.19	2207.97	5186.34	1	1	1	1	1	58.5567
M34389	616	0.054966	0.0827983	620786	0.981336	1.022	0.0245204	78.6655	294.453	1530.45	2103.96	4822.16	1	1	1	1	1	58.5567
M34395	616	0.054966	0.0906281	620786	0.981336	1.01869	-0.0282631	78.5246	292.58	1502.78	2058.71	4665.57	1	1	1	1	1	58.5567
M34396	616	0.054966	0.0801405	620786	0.981336	1.02643	0.00684597	78.1948	292.249	1513.21	2077.97	4746.3	1	1	1	1	1	58.5567
M34397	616	0.054966	0.103903	620786	0.981336	1.02348	0.143546	79.4509	300.538	1606.2	2226.65	5246.05	1	1	1	1	1	58.5567
M34399	616	0.054966	0.0809237	620786	0.981336	1.02001	-0.00769212	78.5775	293.3	1513.41	2076.07	4725.27	1	1	1	1	1	58.5567
M34400	616	0.054966	0.084966	620786	0.981336	1.02281	0.0787174	79.011	297.154	1563.84	2157.83	5005.77	1	1	1	1	1	58.5567
M34401	616	0.054966	0.10049	620786	0.981336	1.01596	-0.041346	78.637	292.662	1498.72	2051.36	4635.62	1	1	1	1	1	58.5567
M34404	616	0.054966	0.0831217	620786	0.981336	1.02279	0.169706	79.7061	302.217	1625.53	2257.85	5354.58	1	1	1	1	1	58.5567
M34407	616	0.054966	0.0776953	620786	0.981336	1.02496	0.165204	79.5009	301.311	1618.85	2247.84	5325.25	1	1	1	1	1	58.5567
M34409	616	0.054966	0.0825918	620786	0.981336	1.01979	0.000328604	78.6543	293.79	1518.63	2084.31	4751.89	1	1	1	1	1	58.5567
M34419	616	0.054966	0.086462	620786	0.981336	1.01956	-0.244957	76.8747	281.301	1381.7	1869.15	4073.69	1	1	1	1	1	58.5567
M34420	615	0.0548716	0.339892	620786	0.98143	1.02165	0.132463	79.3812	299.979	1598.91	2214.7	5203.13	1	1	1	1	1	58.5453
M34424	616	0.054966	0.0874801	620786	0.981336	1.02033	0.0348309	78.872	295.49	1539.36	2117.61	4863.71	1	1	1	1	1	58.5567
M34428	616	0.054966	0.0956348	620786	0.981336	1.02055	0.0430025	78.9166	295.868	1544.21	2125.47	4890.58	1	1	1	1	1	58.5567
M34445	616	0.054966	0.091582	620786	0.981336	1.03162	-0.143952	76.7115	283.103	1419.93	1932.19	4288.59	1	1	1	1	1	58.5567
M34534	616	0.054966	0.0783808	620786	0.981336	1.02518	0.043326	78.5619	294.55	1537.63	2116.59	4872.07	1	1	1	1	1	58.5567
M35107	616	0.054966	0.0848807	620786	0.981336	1.03406	-0.171231	76.3404	281.117	1402.45	1905.57	4210.34	1	1	1	1	1	58.5567
M35114	616	0.054966	0.0770967	620786	0.981336	1.01918	0.0069669	78.7506	294.318	1523.59	2092	4775.87	1	1	1	1	1	58.5567
M35136	616	0.054966	0.0809065	620786	0.981336	1.02129	-0.0295332	78.3162	291.778	1498.4	2052.65	4651.6	1	1	1	1	1	58.5567
M35157	616	0.054966	0.0786754	620786	0.981336	1.02206	0.0287291	78.6922	294.661	1532.99	2108.04	4835.94	1	1	1	1	1	58.5567
M35159	616	0.054966	0.084805	620786	0.981336	1.01592	-0.163124	77.7379	286.353	1429.22	1941.99	4289.47	1	1	1	1	1	58.5567
M35160	616	0.054966	0.0819613	620786	0.981336	1.02265	-0.0491356	78.0676	290.369	1484.9	2031.7	4586.64	1	1	1	1	1	58.5567
M35172	616	0.054966	0.0752461	620786	0.981336	1.02282	-0.0167667	78.2943	292.02	1503.94	2061.98	4685.46	1	1	1	1	1	58.5567
M35186	616	0.054966	0.0752063	620786	0.981336	1.02371	-0.00626977	78.3047	292.325	1509.05	2070.41	4715.15	1	1	1	1	1	58.5567
M35253	616	0.054966	0.0733533	620786	0.981336	1.02069	0.132459	79.5856	300.753	1603.03	2220.38	5216.23	1	1	1	1	1	58.5567
M35257	616	0.054966	0.0827161	620786	0.981336	1.02124	-0.195306	77.1077	283.309	1405.4	1906.42	4189.79	1	1	1	1	1	58.5567
M35428	616	0.054966	0.089156	620786	0.981336	1.02563	-0.0126634	78.1112	291.446	1502.5	2060.64	4687.39	1	1	1	1	1	58.5567
M35436	616	0.054966	0.127213	620786	0.981336	1.01624	-0.176522	77.6157	285.588	1421.56	1930.13	4253.47	1	1	1	1	1	58.5567
M35437	616	0.054966	0.0859953	620786	0.981336	1.02392	-0.144098	77.2782	285.152	1429.5	1944.85	4313.51	1	1	1	1	1	58.5567
M35482	616	0.054966	0.122005	620786	0.981336	1.01769	0.034072	79.0704	296.21	1542.73	2122.06	4872.22	1	1	1	1	1	58.5567
M35628	616	0.054966	0.0713162	620786	0.981336	1.02684	-0.128059	77.1778	285.176	1434.58	1953.7	4346.8	1	1	1	1	1	58.5567
M35631	616	0.054966	0.0842719	620786	0.981336	1.02379	-0.00816333	78.2846	292.202	1507.79	2068.43	4708.82	1	1	1	1	1	58.5567
M35637	616	0.054966	0.0808163	620786	0.981336	1.02003	0.0534093	79.0354	296.584	1551.63	2137.17	4928.66	1	1	1	1	1	58.5567
M35639	615	0.0549055	0.502897	620786	0.981271	1.02387	0.0869114	78.898	296.944	1565.75	2161.74	5024.67	1	1	1	1	1	58.5836
M35669	616	0.054966	0.0693801	620786	0.981336	1.0202	-0.113586	77.779	287.714	1451.14	1977.65	4409.08	1	1	1	1	1	58.5567
M35678	616	0.054966	0.0711171	620786	0.981336	1.02127	-0.141413	77.4955	286.005	1434.32	1951.6	4329.49	1	1	1	1	1	58.5567
M35718	616	0.054966	0.0794242	620786	0.981336	1.02236	0.219416	80.1246	305.186	1662.05	2317.51	5568.81	1	1	1	1	1	58.5567
M36095	616	0.054966	0.0734673	620786	0.981336	1.02801	-0.0719242	77.4975	287.709	1464.5	2001.18	4499.74	1	1	1	1	1	58.5567
M36098	616	0.054966	0.0749401	620786	0.981336	1.0176	0.0384678	79.1113	296.478	1545.67	2126.73	4887.6	1	1	1	1	1	58.5567
M36099	616	0.054966	0.0739739	620786	0.981336	1.02732	-0.0215344	77.9179	290.508	1494.85	2049.04	4653.18	1	1	1	1	1	58.5567
M36103	616	0.054966	0.0723401	620786	0.981336	1.02604	0.000143245	78.175	292.006	1509.68	2072.21	4726.37	1	1	1	1	1	58.5567
M36593	616	0.054966	0.0738744	620786	0.981336	1.02997	-0.166661	76.6701	282.414	1409.85	1915.92	4234.93	1	1	1	1	1	58.5567
M36594	616	0.054966	0.082815	620786	0.981336	1.02235	0.0787913	79.0467	297.291	1564.57	2158.84	5008.05	1	1	1	1	1	58.5567
M36600	616	0.054966	0.0775419	620786	0.981336	1.02689	-0.162052	76.9296	283.461	1416.1	1924.79	4256.69	1	1	1	1	1	58.5567
M36602	616	0.054966	0.0784576	620786	0.981336	1.0256	-0.0157589	78.0902	291.29	1500.67	2057.73	4677.79	1	1	1	1	1	58.5567
M36738	616	0.054966	0.0788968	620786	0.981336	1.02627	-0.0323054	77.9181	290.239	1489.9	2040.82	4624.06	1	1	1	1	1	58.5567
M36746	616	0.054966	0.0718342	620786	0.981336	1.0321	-0.0248584	77.534	289.005	1486.32	2037.09	4624.66	1	1	1	1	1	58.5567
M36747	616	0.054966	0.0686466	620786	0.981336	1.01334	-0.0507922	78.7674	292.902	1496.69	2047.26	4616.65	1	1	1	1	1	58.5567
M36752	616	0.054966	0.0735988	620786	0.981336	1.02282	-0.127344	77.482	286.298	1440.09	1961.12	4362.28	1	1	1	1	1	58.5567
M36754	616	0.054966	0.0745581	620786	0.981336	1.02173	-0.116852	77.6396	287.127	1447.32	1972.13	4394.74	1	1	1	1	1	58.5567
M36776	616	0.054966	0.0824837	620786	0.981336	1.0168	0.0505929	79.2657	297.373	1554.62	2140.79	4932.82	1	1	1	1	1	58.5567
M36808	616	0.054966	0.0758211	620786	0.981336	1.02018	-0.068813	78.1098	290.032	1476.75	2017.99	4537.22	1	1	1	1	1	58.5567
M36850	616	0.054966	0.0812074	620786	0.981336	1.02518	-0.0529921	77.8483	289.466	1479.22	2023.54	4565.69	1	1	1	1	1	58.5567
M37058	616	0.054966	0.0824523	620786	0.981336	1.02169	0.0866399	79.1578	297.915	1570.72	2168.5	5039.35	1	1	1	1	1	58.5567
M37063	616	0.054966	0.0842804	620786	0.981336	1.02074	-0.184281	77.2238	283.99	1411.83	1916.31	4219.21	1	1	1	1	1	58.5567
M37076	616	0.054966	0.0810365	620786	0.981336	1.02493	-0.0915272	77.5853	287.549	1457.41	1989.01	4454.53	1	1	1	1	1	58.5567
M37092	616	0.054966	0.0792052	620786	0.981336	1.02751	-0.114142	77.2288	285.698	1441.4	1964.62	4382.45	1	1	1	1	1	58.5567
M37097	616	0.054966	0.0684419	620786	0.981336	1.02206	0.0693225	78.998	296.859	1558.86	2149.54	4975.61	1	1	1	1	1	58.5567
M37104	616	0.054966	0.0813939	620786	0.981336	1.02646	0.112105	78.9799	297.914	1580.27	2185.74	5111.33	1	1	1	1	1	58.5567
M37181	616	0.054966	0.0715082	620786	0.981336	1.02088	-0.114111	77.7239	287.501	1449.96	1976.01	4405.27	1	1	1	1	1	58.5567
M37183	616	0.054966	0.138311	620786	0.981336	1.03158	-0.0836821	77.1468	286.137	1453.14	1984.39	4453.34	1	1	1	1	1	58.5567
M37184	616	0.054966	0.105822	620786	0.981336	1.02372	-0.0629946	77.8851	289.352	1475.37	2016.97	4541.42	1	1	1	1	1	58.5567
M37185	616	0.054966	0.122716	620786	0.981336	1.02677	-0.102722	77.3662	286.476	1448.71	1975.88	4416.6	1	1	1	1	1	58.5567
M37186	616	0.054966	0.1056	620786	0.981336	1.07518	0.13721	75.5455	285.521	1523.98	2112.49	4982.28	1	1	1	1	1	58.5567
M37187	616	0.054966	0.0894721	620786	0.981336	1.02627	-0.041283	77.8519	289.771	1484.6	2032.42	4596.76	1	1	1	1	1	58.5567
M37190	616	0.054966	0.0951669	620786	0.981336	1.05239	0.0795104	76.7844	288.795	1520.92	2099.43	4880.13	1	1	1	1	1	58.5567
M37191	616	0.054966	0.108777	620786	0.981336	1.05736	0.164193	77.0259	291.829	1567.44	2176.69	5163.01	1	1	1	1	1	58.5567
M37196	616	0.054966	0.081099	620786	0.981336	1.03149	-0.00289659	77.7402	290.316	1500.22	2059	4695.21	1	1	1	1	1	58.5567
M37198	616	0.054966	0.081707	620786	0.981336	1.03235	-0.0240236	77.5216	288.98	1486.47	2037.42	4626.27	1	1	1	1	1	58.5567
M37200	616	0.054966	0.076863	620786	0.981336	1.02847	-0.0499606	77.6228	288.711	1476.55	2020.38	4562.53	1	1	1	1	1	58.5567
M37202	616	0.054966	0.0789749	620786	0.981336	1.03648	0.109245	78.1887	294.845	1563.11	2161.77	5054.75	1	1	1	1	1	58.5567
M37203	616	0.054966	0.0791144	620786	0.981336	1.02665	0.0221334	78.2912	292.997	1522.28	2092.54	4795.16	1	1	1	1	1	58.5567
M37207	616	0.054966	0.0806314	620786	0.981336	1.02195	0.0638079	78.965	296.592	1555.46	2144.03	4956.66	1	1	1	1	1	58.5567
M37209	616	0.054966	0.100083	620786	0.981336	1.05407	0.0846108	76.6978	288.595	1521.67	2101.23	4890.42	1	1	1	1	1	58.5567
M37210	616	0.054966	0.0847272	620786	0.981336	1.03037	0.0746981	78.3978	294.743	1549.92	2138.23	4958.14	1	1	1	1	1	58.5567
M37211	616	0.054966	0.091558	620786	0.981336	1.03634	0.19026	78.8042	299.313	1617.95	2250.99	5369.88	1	1	1	1	1	58.5567
M37231	616	0.054966	0.0842719	620786	0.981336	1.02159	-0.0864584	77.8734	288.727	1464.69	1999.42	4480.84	1	1	1	1	1	58.5567
M37253	616	0.054966	0.0874383	620786	0.981336	1.0281	-0.00047649	78.0142	291.394	1506.41	2067.71	4716.23	1	1	1	1	1	58.5567
M37431	616	0.054966	0.077185	620786	0.981336	1.02827	-0.122822	77.1099	285.055	1435.64	1955.81	4356.18	1	1	1	1	1	58.5567
M37432	616	0.054966	0.0812909	620786	0.981336	1.02218	0.133952	79.4795	300.39	1601.68	2218.79	5214.82	1	1	1	1	1	58.5567
M37455	616	0.054966	0.0805436	620786	0.981336	1.02483	0.0270899	78.467	293.779	1527.96	2100.98	4819	1	1	1	1	1	58.5567
M37459	616	0.054966	0.0828379	620786	0.981336	1.02601	-0.0535973	77.7811	289.203	1477.75	2021.48	4560.81	1	1	1	1	1	58.5567
M37482	616	0.054966	0.124508	620786	0.981336	1.02845	0.00226859	78.0078	291.439	1507.58	2069.69	4723.58	1	1	1	1	1	58.5567
M37496	616	0.054966	0.0782927	620786	0.981336	1.02331	0.014364	78.4886	293.533	1522.25	2091.32	4783.28	1	1	1	1	1	58.5567
M37506	616	0.054966	0.0863916	620786	0.981336	1.01833	-0.0773038	78.1875	290.105	1474.3	2013.52	4519.06	1	1	1	1	1	58.5567
M37529	616	0.054966	0.0786036	620786	0.981336	1.01979	0.037713	78.935	295.8	1541.96	2121.59	4875.73	1	1	1	1	1	58.5567
M38102	616	0.054966	0.0838468	620786	0.981336	1.02524	-0.0146784	78.1262	291.451	1501.84	2059.45	4682.61	1	1	1	1	1	58.5567
M38116	616	0.054966	0.0896182	620786	0.981336	1.02759	0.0362251	78.3243	293.48	1529.68	2104.71	4838.04	1	1	1	1	1	58.5567
M38165	616	0.054966	0.0742782	620786	0.981336	1.02571	0.0320363	78.4364	293.791	1529.77	2104.19	4831.82	1	1	1	1	1	58.5567
M38168	616	0.054966	0.111784	620786	0.981336	1.04962	0.013276	76.5155	286.164	1484.9	2040.67	4675.27	1	1	1	1	1	58.5567
M38170	616	0.054966	0.0931535	620786	0.981336	1.02103	-0.00363314	78.5293	293.225	1514.44	2078.07	4734.19	1	1	1	1	1	58.5567
M38178	616	0.054966	0.0778052	620786	0.981336	1.0247	0.104388	79.0579	298.006	1577.84	2181.14	5090.73	1	1	1	1	1	58.5567
M38399	616	0.054966	0.0791003	620786	0.981336	1.03354	-0.0186792	77.4719	288.929	1488.01	2040.25	4638.15	1	1	1	1	1	58.5567
M38637	616	0.054966	0.0715322	620786	0.981336	1.02277	-0.0954348	77.7188	287.941	1458.03	1989.29	4451.06	1	1	1	1	1	58.5567
M38667	616	0.054966	0.0821067	620786	0.981336	1.02462	-0.132496	77.3101	285.549	1434.95	1953.62	4342.25	1	1	1	1	1	58.5567
M39270	616	0.054966	0.0817763	620786	0.981336	1.02559	0.100847	78.9623	297.551	1574.14	2175.49	5073.58	1	1	1	1	1	58.5567
M39592	616	0.054966	0.0764359	620786	0.981336	1.02208	-0.175418	77.1884	284.075	1414.9	1921.49	4237.62	1	1	1	1	1	58.5567
M39603	616	0.054966	0.348254	620786	0.981336	1.02795	-0.0495213	77.665	288.878	1477.5	2021.73	4565.76	1	1	1	1	1	58.5567
M39609	616	0.054966	0.0721842	620786	0.981336	1.02096	-0.0409293	78.2568	291.272	1492.06	2042.49	4617.86	1	1	1	1	1	58.5567
M39831	616	0.054966	0.0762535	620786	0.981336	1.02609	-0.0245459	77.9887	290.694	1494.75	2048.47	4648.59	1	1	1	1	1	58.5567
M40008	616	0.054966	0.113579	620786	0.981336	1.02568	-0.00673032	78.1514	291.745	1506.01	2066.25	4705.92	1	1	1	1	1	58.5567
M40459	615	0.0549055	4.58785	620786	0.981271	1.04088	0.0775314	77.5328	291.562	1534.49	2117.61	4916.75	1	1	1	1	1	58.5836
M40469	616	0.054966	0.0796701	620786	0.981336	1.02201	0.098556	79.2232	298.477	1578.1	2180.54	5081.52	1	1	1	1	1	58.5567
M40473	616	0.054966	0.0816177	620786	0.981336	1.0252	-0.0602047	77.7934	289.085	1474.99	2016.85	4544.2	1	1	1	1	1	58.5567
M40685	616	0.054966	0.0868162	620786	0.981336	1.02287	-0.00145927	78.4045	292.817	1513.16	2076.67	4733.82	1	1	1	1	1	58.5567
M40708	616	0.054966	0.0765926	620786	0.981336	1.02185	-0.0908918	77.8208	288.426	1461.81	1994.96	4467.21	1	1	1	1	1	58.5567
M40730	616	0.054966	0.100797	620786	0.981336	1.02578	0.0168392	78.3185	292.963	1520.26	2089	4781.35	1	1	1	1	1	58.5567
M41220	616	0.054966	0.0779882	620786	0.981336	1.0223	0.0892195	79.1301	297.879	1571.49	2169.98	5045.98	1	1	1	1	1	58.5567
M41374	616	0.054966	0.188053	620786	0.981336	1.03496	-0.0684398	77.0069	285.995	1457.34	1992.08	4484.89	1	1	1	1	1	58.5567
M41487	616	0.054966	0.227743	620786	0.981336	1.02307	0.0616867	78.8622	296.15	1552.42	2139.56	4944.34	1	1	1	1	1	58.5567
M41888	616	0.054966	0.0828437	620786	0.981336	1.02342	-0.0490973	78.0099	290.157	1483.89	2030.34	4583.89	1	1	1	1	1	58.5567
M42027	616	0.054966	0.159542	620786	0.981336	1.02551	0.0403427	78.5144	294.296	1535.28	2112.93	4860.59	1	1	1	1	1	58.5567
M42087	616	0.054966	0.111996	620786	0.981336	1.02307	0.0779785	78.9851	297.037	1562.96	2156.52	5001.96	1	1	1	1	1	58.5567
M42095	616	0.054966	0.0738913	620786	0.981336	1.02221	0.0617691	78.9295	296.405	1553.76	2141.39	4948.37	1	1	1	1	1	58.5567
M42374	616	0.054966	0.0773741	620786	0.981336	1.02045	0.0902451	79.2824	298.48	1575	2174.93	5058.13	1	1	1	1	1	58.5567
M42381	616	0.054966	0.105556	620786	0.981336	1.02345	0.00438913	78.404	292.964	1515.92	2081.27	4750.33	1	1	1	1	1	58.5567
M42382	616	0.054966	0.0761419	620786	0.981336	1.01998	0.0369865	78.9149	295.706	1541.22	2120.47	4872.46	1	1	1	1	1	58.5567
M42398	616	0.054966	0.0840651	620786	0.981336	1.02069	0.0783918	79.1728	297.755	1566.82	2161.84	5014.02	1	1	1	1	1	58.5567
M42420	616	0.054966	0.0789309	620786	0.981336	1.02102	-0.0795471	77.9667	289.24	1469.41	2006.67	4502.8	1	1	1	1	1	58.5567
M42446	616	0.054966	0.0837947	620786	0.981336	1.02482	-0.0452771	77.9322	289.967	1484.23	2031.35	4590.16	1	1	1	1	1	58.5567
M42448	616	0.054966	0.0784432	620786	0.981336	1.02123	0.0984975	79.284	298.705	1579.27	2182.12	5084.9	1	1	1	1	1	58.5567
M42449	616	0.054966	0.0788142	620786	0.981336	1.02367	0.0110652	78.4366	293.255	1519.71	2087.38	4771.06	1	1	1	1	1	58.5567
M42450	616	0.054966	0.0699077	620786	0.981336	1.01686	0.16029	80.1043	303.483	1628.57	2260.39	5346.2	1	1	1	1	1	58.5567
M42459	616	0.054966	0.0919876	620786	0.981336	1.02292	-0.0211838	78.2541	291.76	1501.15	2057.56	4671.25	1	1	1	1	1	58.5567
M42463	616	0.054966	0.0757106	620786	0.981336	1.01876	-5.18317e-06	78.7307	294.065	1519.88	2085.95	4754.92	1	1	1	1	1	58.5567
M42489	616	0.054966	0.075427	620786	0.981336	1.03767	-0.0616578	76.8559	285.605	1457.62	1993.4	4494.73	1	1	1	1	1	58.5567
M42574	616	0.054966	0.0851411	620786	0.981336	1.02084	-0.104516	77.7974	288.004	1455.42	1984.57	4432.21	1	1	1	1	1	58.5567
M43231	616	0.054966	0.077243	620786	0.981336	1.02777	-0.120041	77.1664	285.327	1437.8	1959.04	4365.4	1	1	1	1	1	58.5567
M43249	616	0.054966	0.0785286	620786	0.981336	1.01964	-0.152254	77.5386	285.897	1430.46	1945.05	4305.99	1	1	1	1	1	58.5567
M43255	616	0.054966	0.0991873	620786	0.981336	1.00698	-0.00570803	79.6058	297.163	1533.28	2103.14	4783.98	1	1	1	1	1	58.5567
M43256	616	0.054966	0.139009	620786	0.981336	1.02068	0.0387166	78.8738	295.597	1541.3	2120.84	4875.39	1	1	1	1	1	58.5567
M43258	616	0.054966	0.0934496	620786	0.981336	1.02032	0.0958139	79.3347	298.825	1578.88	2181.15	5079.16	1	1	1	1	1	58.5567
M43264	616	0.054966	0.0809345	620786	0.981336	1.02218	0.0645367	78.9523	296.563	1555.58	2144.31	4958.19	1	1	1	1	1	58.5567
M43330	615	0.0547325	1.0981	620786	0.981357	1.03078	0.014528	77.5922	290.196	1505.35	2068.36	4733.53	1	1	1	1	1	58.3883
M43333	616	0.054966	0.66623	620786	0.981336	1.02876	-0.0605461	77.5245	288.088	1470.04	2010.18	4530.2	1	1	1	1	1	58.5567
M43343	616	0.054966	0.0805113	620786	0.981336	1.01259	-0.163125	77.989	287.26	1433.43	1947.56	4300.39	1	1	1	1	1	58.5567
M43374	616	0.054966	0.0947866	620786	0.981336	1.02062	-0.0400554	78.2894	291.414	1493.05	2043.94	4621.82	1	1	1	1	1	58.5567
M43424	616	0.054966	0.104029	620786	0.981336	1.02667	0.0139728	78.2289	292.557	1517.22	2084.46	4768.38	1	1	1	1	1	58.5567
M43488	616	0.054966	0.0768964	620786	0.981336	1.01976	0.168376	79.9358	303.06	1629.54	2263.16	5364.57	1	1	1	1	1	58.5567
M43591	616	0.054966	0.0838432	620786	0.981336	1.02278	-0.105276	77.6454	287.431	1452.45	1980.52	4423.29	1	1	1	1	1	58.5567
M43761	616	0.054966	0.0728479	620786	0.981336	1.02205	0.0590694	78.9214	296.304	1552.26	2138.93	4939.63	1	1	1	1	1	58.5567
M43802	616	0.054966	0.0809359	620786	0.981336	1.0241	0.0101952	78.3975	293.088	1518.56	2085.71	4766.51	1	1	1	1	1	58.5567
M43807	616	0.054966	0.0831017	620786	0.981336	1.0214	-0.0470076	78.1788	290.831	1487.87	2035.99	4597.76	1	1	1	1	1	58.5567
M43847	616	0.054966	0.0759475	620786	0.981336	1.02397	-0.0328577	78.0876	290.85	1492.72	2044.53	4631.09	1	1	1	1	1	58.5567
M44526	616	0.054966	0.0757977	620786	0.981336	1.02234	0.010531	78.5347	293.607	1521.28	2089.43	4774.71	1	1	1	1	1	58.5567
M44560	616	0.054966	0.0896904	620786	0.981336	1.01635	-0.190508	77.5056	284.853	1413.93	1918.27	4217.24	1	1	1	1	1	58.5567
M44563	616	0.054966	0.078957	620786	0.981336	1.02741	0.0250503	78.2548	292.935	1522.99	2093.94	4801.64	1	1	1	1	1	58.5567
M44630	616	0.054966	0.0779362	620786	0.981336	1.02882	-0.00481938	77.9273	290.962	1502.78	2062.16	4699.61	1	1	1	1	1	58.5567
M44633	616	0.054966	0.0783775	620786	0.981336	1.01825	0.113375	79.6312	300.414	1593.87	2204.58	5154.5	1	1	1	1	1	58.5567
M44664	616	0.054966	0.0895173	620786	0.981336	1.02144	-0.0489552	78.161	290.717	1486.66	2034.09	4591.72	1	1	1	1	1	58.5567
M44681	616	0.054966	0.0851019	620786	0.981336	1.02054	0.0457105	78.9375	296.017	1545.94	2128.24	4899.88	1	1	1	1	1	58.5567
M44872	616	0.054966	0.0804546	620786	0.981336	1.02032	-0.155978	77.4602	285.524	1427.57	1940.74	4293.89	1	1	1	1	1	58.5567
M44876	616	0.054966	0.0683424	620786	0.981336	1.02403	-0.00107657	78.3186	292.508	1511.76	2074.83	4730.42	1	1	1	1	1	58.5567
M44877	616	0.054966	0.0917394	620786	0.981336	1.01639	0.13202	79.9223	302.02	1609.57	2229.3	5235.38	1	1	1	1	1	58.5567
M44878	616	0.054966	0.0827046	620786	0.981336	1.01838	-0.0755904	78.1966	290.181	1475.23	2015.01	4523.9	1	1	1	1	1	58.5567
M45095	616	0.054966	0.0864949	620786	0.981336	1.02696	0.0275911	78.3079	293.198	1525.21	2097.33	4811.88	1	1	1	1	1	58.5567
M45404	616	0.054966	0.118826	620786	0.981336	1.02939	0.0942083	78.6192	296.082	1564.01	2160.57	5032.12	1	1	1	1	1	58.5567
M45413	616	0.054966	0.0768227	620786	0.981336	1.01768	0.0358168	79.0851	296.311	1543.87	2123.88	4878.23	1	1	1	1	1	58.5567
M45452	616	0.054966	0.0758245	620786	0.981336	1.02123	-0.013915	78.4373	292.622	1507.9	2067.72	4700.68	1	1	1	1	1	58.5567
M45453	616	0.054966	0.0795618	620786	0.981336	1.02392	0.12551	79.279	299.403	1593.2	2205.72	5173.93	1	1	1	1	1	58.5567
M45456	616	0.054966	0.0840906	620786	0.981336	1.02518	-0.103238	77.4806	286.88	1450.47	1978.16	4420.65	1	1	1	1	1	58.5567
M45675	616	0.054966	0.111004	620786	0.981336	1.02308	0.0178169	78.5319	293.783	1524.72	2095.18	4795.54	1	1	1	1	1	58.5567
M45951	616	0.054966	0.078674	620786	0.981336	1.02722	-0.0313866	77.8529	290.021	1489.14	2039.93	4623.25	1	1	1	1	1	58.5567
M46111	616	0.054966	0.0811007	620786	0.981336	1.01753	0.0324996	79.0712	296.173	1541.97	2120.79	4867.57	1	1	1	1	1	58.5567
M46115	616	0.054966	0.0865149	620786	0.981336	1.02614	0.0401466	78.4646	294.104	1534.24	2111.49	4857.28	1	1	1	1	1	58.5567
M46142	616	0.054966	0.0747783	620786	0.981336	1.01988	-0.0579517	78.2129	290.682	1483.49	2028.55	4570.53	1	1	1	1	1	58.5567
M46144	616	0.054966	0.0797389	620786	0.981336	1.02293	-0.149582	77.312	285.142	1427.76	1941.83	4302.21	1	1	1	1	1	58.5567
M46172	616	0.054966	0.103174	620786	0.981336	1.02879	-0.0962328	77.2629	286.257	1449.72	1978.11	4427.72	1	1	1	1	1	58.5567
M46203	616	0.054966	0.0886923	620786	0.981336	1.0192	0.0615668	79.1616	297.27	1558.12	2147.29	4960.78	1	1	1	1	1	58.5567
M46223	616	0.054966	0.080562	620786	0.981336	1.02402	-0.0626713	77.8646	289.285	1475.15	2016.72	4541.27	1	1	1	1	1	58.5567
M46225	616	0.054966	0.0843728	620786	0.981336	1.01723	-0.115819	77.9863	288.413	1453.74	1980.81	4413.11	1	1	1	1	1	58.5567
M46259	616	0.054966	0.0717884	620786	0.981336	1.02225	-0.159616	77.2904	284.822	1423.18	1934.46	4278.05	1	1	1	1	1	58.5567
M46260	616	0.054966	0.080376	620786	0.981336	1.02466	0.114786	79.1399	298.591	1584.84	2192.45	5129.75	1	1	1	1	1	58.5567
M46266	616	0.054966	0.0869967	620786	0.981336	1.02603	0.152081	79.3162	300.253	1608.02	2230.62	5267.25	1	1	1	1	1	58.5567
M46285	616	0.054966	0.11486	620786	0.981336	1.02156	0.083334	79.1428	297.772	1568.74	2165.27	5027.95	1	1	1	1	1	58.5567
M46294	616	0.054966	0.10268	620786	0.981336	1.01761	-0.0538062	78.4168	291.536	1489.03	2036.56	4591.43	1	1	1	1	1	58.5567
M46295	616	0.054966	0.0782902	620786	0.981336	1.01918	0.0336695	78.9518	295.757	1540.29	2118.7	4864.58	1	1	1	1	1	58.5567
M46318	616	0.054966	0.0943686	620786	0.981336	1.02078	0.0889721	79.2463	298.31	1573.64	2172.87	5051.94	1	1	1	1	1	58.5567
M46325	616	0.054966	0.0736914	620786	0.981336	1.01924	-0.0510596	78.3125	291.222	1488.42	2036.14	4593.6	1	1	1	1	1	58.5567
M46355	616	0.054966	0.0810731	620786	0.981336	1.03045	-0.180787	76.5346	281.592	1401.82	1903.53	4197.5	1	1	1	1	1	58.5567
M46356	616	0.054966	0.0988239	620786	0.981336	1.01849	-0.0777939	78.172	290.036	1473.81	2012.8	4517.07	1	1	1	1	1	58.5567
M46358	616	0.054966	0.0737968	620786	0.981336	1.01913	-0.0770401	78.1284	289.895	1473.38	2012.33	4516.92	1	1	1	1	1	58.5567
M46360	616	0.054966	0.077956	620786	0.981336	1.02708	-0.0160705	77.9763	290.861	1498.44	2054.68	4671.09	1	1	1	1	1	58.5567
M46363	616	0.054966	0.0754488	620786	0.981336	1.02167	0.0669198	79.0104	296.843	1557.89	2147.84	4968.85	1	1	1	1	1	58.5567
M46364	616	0.054966	0.0826393	620786	0.981336	1.02197	-0.0867052	77.8424	288.608	1464.04	1998.51	4478.76	1	1	1	1	1	58.5567
M46366	616	0.054966	0.0784325	620786	0.981336	1.02764	0.0578829	78.4819	294.626	1543.24	2126.48	4911.42	1	1	1	1	1	58.5567
M46367	616	0.054966	0.0769587	620786	0.981336	1.02435	-0.198221	76.8568	282.339	1400.08	1899.05	4172.81	1	1	1	1	1	58.5567
M46368	616	0.054966	0.0724504	620786	0.981336	1.02451	0.0620351	78.7536	295.752	1550.51	2137.02	4939.31	1	1	1	1	1	58.5567
M46371	616	0.054966	0.0726599	620786	0.981336	1.02999	0.0499037	78.2427	293.525	1534.76	2113.71	4874.09	1	1	1	1	1	58.5567
M46384	616	0.054966	0.0775047	620786	0.981336	1.02606	0.128951	79.1386	298.961	1592.19	2204.91	5176.95	1	1	1	1	1	58.5567
M46388	616	0.054966	0.0731538	620786	0.981336	1.02995	0.0664263	78.3686	294.42	1545.27	2130.58	4931.05	1	1	1	1	1	58.5567
M46390	616	0.054966	0.0830791	620786	0.981336	1.02464	0.0662746	78.7753	295.943	1553.03	2141.12	4953.57	1	1	1	1	1	58.5567
M46398	616	0.054966	0.0755952	620786	0.981336	1.02844	0.0913516	78.6706	296.202	1563.58	2159.52	5026.05	1	1	1	1	1	58.5567
M46403	616	0.054966	0.0746147	620786	0.981336	1.02348	0.0252407	78.5572	294.067	1528.76	2101.78	4818.45	1	1	1	1	1	58.5567
M46409	616	0.054966	0.0747968	620786	0.981336	1.02945	0.12626	78.8547	297.812	1585.09	2194.71	5150.6	1	1	1	1	1	58.5567
M46410	616	0.054966	0.0908323	620786	0.981336	1.02995	0.0567636	78.2965	293.902	1539.14	2120.72	4897.67	1	1	1	1	1	58.5567
M46417	616	0.054966	0.0820183	620786	0.981336	1.02494	0.0395756	78.5521	294.417	1535.62	2113.28	4860.37	1	1	1	1	1	58.5567
M46443	616	0.054966	0.0780107	620786	0.981336	1.0267	-0.0303843	77.8993	290.217	1490.44	2041.83	4628.28	1	1	1	1	1	58.5567
M46455	616	0.054966	0.103022	620786	0.981336	1.02175	0.000719644	78.5065	293.251	1516.08	2080.93	4745.29	1	1	1	1	1	58.5567
M46456	616	0.054966	0.0777152	620786	0.981336	1.02417	-0.146055	77.2457	284.987	1428.12	1942.77	4307.49	1	1	1	1	1	58.5567
M46458	616	0.054966	0.0831748	620786	0.981336	1.01735	-0.0658446	78.3472	290.977	1482.3	2025.83	4556.39	1	1	1	1	1	58.5567
M46459	616	0.054966	0.0922683	620786	0.981336	1.02329	0.19087	79.8296	303.266	1639.74	2281.3	5440.14	1	1	1	1	1	58.5567
M46460	616	0.054966	0.077383	620786	0.981336	1.03017	0.227438	79.567	303.252	1654.67	2308.72	5561.33	1	1	1	1	1	58.5567
M46471	616	0.054966	0.0823397	620786	0.981336	1.02264	-0.0346539	78.1753	291.129	1493.48	2045.29	4630.65	1	1	1	1	1	58.5567
M46473	616	0.054966	0.0738473	620786	0.981336	1.02952	0.0396796	78.2033	293.116	1529.05	2104.39	4841.59	1	1	1	1	1	58.5567
M46486	616	0.054966	0.0883995	620786	0.981336	1.01726	-0.0168225	78.7202	293.595	1511.71	2072.42	4707.07	1	1	1	1	1	58.5567
M46493	616	0.054966	0.0798154	620786	0.981336	1.0192	-0.0130923	78.5989	293.241	1511.25	2072.35	4711.26	1	1	1	1	1	58.5567
M46497	616	0.054966	0.0825618	620786	0.981336	1.02306	-0.0541577	77.9998	289.994	1481.41	2026.3	4570.07	1	1	1	1	1	58.5567
M46500	616	0.054966	0.0799182	620786	0.981336	1.02883	-0.0248709	77.7793	289.912	1490.78	2043.09	4637.08	1	1	1	1	1	58.5567
M46503	616	0.054966	0.0973355	620786	0.981336	1.01774	0.0317322	79.049	296.07	1541.18	2119.6	4864.09	1	1	1	1	1	58.5567
M46510	616	0.054966	0.0746567	620786	0.981336	1.02881	-0.0734259	77.4264	287.412	1462.58	1998.41	4492.51	1	1	1	1	1	58.5567
M46512	616	0.054966	0.0773847	620786	0.981336	1.01848	0.075891	79.3271	298.269	1568.54	2163.79	5014.94	1	1	1	1	1	58.5567
M46515	616	0.054966	0.0859886	620786	0.981336	1.02781	0.00343745	78.0648	291.68	1509.19	2072.03	4729.86	1	1	1	1	1	58.5567
M46516	616	0.054966	0.0826997	620786	0.981336	1.0208	0.030712	78.8041	295.129	1536.06	2112.51	4847.82	1	1	1	1	1	58.5567
M46517	616	0.054966	0.0815444	620786	0.981336	1.02016	-0.0200534	78.4734	292.6	1505.68	2063.83	4685.53	1	1	1	1	1	58.5567
M46519	616	0.054966	0.109593	620786	0.981336	1.03208	0.254415	79.6236	304.211	1671.3	2337	5672.33	1	1	1	1	1	58.5567
M46548	616	0.054966	0.0794625	620786	0.981336	1.02068	-0.00678514	78.5323	293.155	1513	2075.66	4725.48	1	1	1	1	1	58.5567
M46588	616	0.054966	0.178127	620786	0.981336	1.11655	0.376743	74.2876	286.456	1618.54	2285.06	5753.43	1	1	1	1	1	58.5567
M46590	616	0.054966	0.11023	620786	0.981336	1.02604	0.056639	78.5952	295.018	1544.8	2128.4	4913.98	1	1	1	1	1	58.5567
M46592	616	0.054966	0.0732131	620786	0.981336	1.03901	-0.0266558	77.0081	287.018	1475.92	2022.84	4593.14	1	1	1	1	1	58.5567
M46594	616	0.054966	0.076323	620786	0.981336	1.0257	0.100573	78.9513	297.503	1573.78	2174.96	5072.05	1	1	1	1	1	58.5567
M46597	616	0.054966	0.0784899	620786	0.981336	1.02852	-0.0275757	77.7828	289.857	1489.61	2041.12	4629.96	1	1	1	1	1	58.5567
M46598	616	0.054966	0.0734288	620786	0.981336	1.02217	-0.0466017	78.1232	290.637	1487.06	2034.96	4596.1	1	1	1	1	1	58.5567
M46599	616	0.054966	0.0790725	620786	0.981336	1.02887	0.0656678	78.4455	294.69	1546.38	2131.97	4933.08	1	1	1	1	1	58.5567
M46601	616	0.054966	0.0799734	620786	0.981336	1.03101	0.0491814	78.1601	293.197	1532.83	2110.98	4867.36	1	1	1	1	1	58.5567
M46602	616	0.054966	0.0754725	620786	0.981336	1.02341	0.0970974	79.1031	297.985	1574.99	2176.04	5069.74	1	1	1	1	1	58.5567
M46603	616	0.054966	0.084654	620786	0.981336	1.02674	-0.0132803	78.0225	291.102	1500.59	2057.97	4681.13	1	1	1	1	1	58.5567
M46604	616	0.054966	0.0760884	620786	0.981336	1.02784	-0.227108	76.3968	280.014	1381.03	1870.44	4091.72	1	1	1	1	1	58.5567
M46607	616	0.054966	0.0764678	620786	0.981336	1.0281	-0.017577	77.8884	290.497	1496.14	2051.35	4662.46	1	1	1	1	1	58.5567
M46608	616	0.054966	0.0804461	620786	0.981336	1.02658	0.182528	79.5054	301.796	1628.38	2264.06	5388.03	1	1	1	1	1	58.5567
M46610	616	0.054966	0.0703352	620786	0.981336	1.02858	-0.0887898	77.3327	286.693	1454.18	1985.07	4449.43	1	1	1	1	1	58.5567
M46612	616	0.054966	0.0717011	620786	0.981336	1.01794	-0.0415393	78.4831	292.09	1495.86	2047.49	4627.46	1	1	1	1	1	58.5567
M46613	616	0.054966	0.0818287	620786	0.981336	1.02504	-0.00367117	78.2223	292.085	1508.76	2070.4	4718.14	1	1	1	1	1	58.5567
M46616	616	0.054966	0.0760627	620786	0.981336	1.02095	-0.131294	77.5929	286.604	1440.3	1960.87	4357.85	1	1	1	1	1	58.5567
M46618	616	0.054966	0.0775169	620786	0.981336	1.03112	0.0588282	78.2233	293.68	1538.74	2120.51	4899.8	1	1	1	1	1	58.5567
M46621	616	0.054966	0.0774401	620786	0.981336	1.02195	-0.0515928	78.1028	290.437	1484.42	2030.7	4581.88	1	1	1	1	1	58.5567
M46624	616	0.054966	0.0920488	620786	0.981336	1.02808	0.0286404	78.2305	292.936	1524.25	2096.2	4810.76	1	1	1	1	1	58.5567
M46626	616	0.054966	0.0838098	620786	0.981336	1.02614	0.0507457	78.5438	294.673	1540.92	2122.21	4893.31	1	1	1	1	1	58.5567
M46628	616	0.054966	0.0734144	620786	0.981336	1.02745	0.0121046	78.156	292.238	1514.97	2081.14	4759.18	1	1	1	1	1	58.5567
M46632	616	0.054966	0.086551	620786	0.981336	1.02362	0.0410349	78.6641	294.873	1538.45	2117.35	4870.85	1	1	1	1	1	58.5567
M46633	616	0.054966	0.0739922	620786	0.981336	1.02486	0.231738	80.0208	305.125	1666.87	2326.53	5609.97	1	1	1	1	1	58.5567
M46634	616	0.054966	0.0762474	620786	0.981336	1.02671	0.201978	79.6448	302.859	1642.04	2286.49	5469.33	1	1	1	1	1	58.5567
M46640	616	0.054966	0.0745077	620786	0.981336	1.02391	0.0297093	78.5577	294.184	1530.93	2105.41	4831.55	1	1	1	1	1	58.5567
M46643	616	0.054966	0.0733693	620786	0.981336	1.02534	0.0884114	78.8881	296.945	1566.35	2162.82	5029.35	1	1	1	1	1	58.5567
M46646	616	0.054966	0.078375	620786	0.981336	1.02245	0.0627813	78.9179	296.388	1554.04	2141.94	4950.84	1	1	1	1	1	58.5567
M46648	616	0.054966	0.0749297	620786	0.981336	1.01937	-0.0974193	77.9602	288.773	1461.37	1993.47	4457.4	1	1	1	1	1	58.5567
M46649	616	0.054966	0.0693228	620786	0.981336	1.01885	0.0850561	79.3676	298.664	1574.01	2172.73	5046.42	1	1	1	1	1	58.5567
M46652	616	0.054966	0.0837802	620786	0.981336	1.02105	-0.0162083	78.4336	292.55	1506.75	2065.84	4694.13	1	1	1	1	1	58.5567
M46655	616	0.054966	0.0832493	620786	0.981336	1.01893	0.0188242	78.8591	295.027	1531.32	2104.26	4815.89	1	1	1	1	1	58.5567
M46656	616	0.054966	0.11611	620786	0.981336	1.02114	0.123961	79.4851	300.143	1596.52	2210	5181.23	1	1	1	1	1	58.5567
M46657	616	0.054966	0.0812423	620786	0.981336	1.02119	0.104446	79.3326	299.046	1583.3	2188.62	5107.19	1	1	1	1	1	58.5567
M46662	616	0.054966	0.0785866	620786	0.981336	1.02837	0.16909	79.2631	300.506	1616.05	2244.66	5323.82	1	1	1	1	1	58.5567
M46663	616	0.054966	0.0730752	620786	0.981336	1.02067	-0.194654	77.1545	283.493	1406.43	1907.87	4193.2	1	1	1	1	1	58.5567
M46666	616	0.054966	0.075841	620786	0.981336	1.03264	-0.0919793	77.0088	285.432	1447.12	1975.22	4426.24	1	1	1	1	1	58.5567
M46672	616	0.054966	0.0750998	620786	0.981336	1.02052	-0.0809158	77.9948	289.309	1469.29	2006.33	4500.65	1	1	1	1	1	58.5567
M46673	616	0.054966	0.0916725	620786	0.981336	1.00672	-0.0815222	79.0489	293.151	1487.55	2030.61	4549.08	1	1	1	1	1	58.5567
M46674	616	0.054966	0.0749874	620786	0.981336	1.02276	0.0815495	79.0359	297.322	1565.76	2160.9	5016.14	1	1	1	1	1	58.5567
M46677	616	0.054966	0.0874936	620786	0.981336	1.0179	0.176802	80.1493	304.107	1638.6	2277.18	5409.12	1	1	1	1	1	58.5567
M46681	616	0.054966	0.0791481	620786	0.981336	1.023	0.116037	79.2793	299.152	1588.26	2197.35	5142.27	1	1	1	1	1	58.5567
M46683	616	0.054966	0.0772237	620786	0.981336	1.02173	0.0900411	79.1806	298.091	1572.9	2172.03	5051.55	1	1	1	1	1	58.5567
M46689	616	0.054966	0.0747969	620786	0.981336	1.0224	-0.190615	77.0555	283.233	1406.45	1908.4	4197.95	1	1	1	1	1	58.5567
M46690	616	0.054966	0.0739555	620786	0.981336	1.02776	-0.105869	77.2698	286.048	1445.67	1971.41	4404.42	1	1	1	1	1	58.5567
M46695	616	0.054966	0.0685927	620786	0.981336	1.03894	-0.054387	76.8147	285.629	1460.08	1997.7	4511.23	1	1	1	1	1	58.5567
M46700	616	0.054966	0.0921528	620786	0.981336	1.02337	-0.035464	78.1144	290.884	1492	2043.19	4625.42	1	1	1	1	1	58.5567
M46701	616	0.054966	0.0748689	620786	0.981336	1.01542	-0.0258259	78.7945	293.639	1508.82	2067.2	4685.89	1	1	1	1	1	58.5567
M46704	616	0.054966	0.147357	620786	0.981336	1.01966	0.0406812	78.9674	295.998	1544.03	2124.86	4886.39	1	1	1	1	1	58.5567
M46705	616	0.054966	0.0725241	620786	0.981336	1.02314	-0.0581232	77.9645	289.765	1478.98	2022.49	4557.96	1	1	1	1	1	58.5567
M46706	616	0.054966	0.0804377	620786	0.981336	1.02953	0.125292	78.8415	297.737	1584.33	2193.5	5146.57	1	1	1	1	1	58.5567
M46707	616	0.054966	0.077061	620786	0.981336	1.02308	0.0651549	78.8875	296.336	1554.64	2143.13	4956.45	1	1	1	1	1	58.5567
M46710	616	0.054966	0.0806139	620786	0.981336	1.02443	-0.107783	77.504	286.855	1448.9	1975.46	4410.59	1	1	1	1	1	58.5567
M46727	616	0.054966	0.0850041	620786	0.981336	1.02722	0.0566678	78.5047	294.68	1543.08	2126.07	4909.02	1	1	1	1	1	58.5567
M46728	616	0.054966	0.11005	620786	0.981336	1.03097	0.196582	79.2688	301.267	1631.14	2270.39	5423.97	1	1	1	1	1	58.5567
M46740	616	0.054966	0.0765535	620786	0.981336	1.01845	0.0767826	79.3357	298.325	1569.16	2164.78	5018.25	1	1	1	1	1	58.5567
M46742	616	0.054966	0.104221	620786	0.981336	1.04307	-0.0739928	76.374	283.54	1443.69	1973.07	4440.38	1	1	1	1	1	58.5567
M46798	616	0.054966	0.0912468	620786	0.981336	1.0135	0.259301	81.1547	310.299	1707.73	2388.97	5803.99	1	1	1	1	1	58.5567
M46799	616	0.054966	0.090861	620786	0.981336	1.01472	0.277903	81.2033	311.021	1720.09	2410.03	5887.49	1	1	1	1	1	58.5567
M46894	616	0.054966	0.143064	620786	0.981336	1.07233	0.0832486	75.3754	283.582	1495.21	2064.9	4809.54	1	1	1	1	1	58.5567
M46898	616	0.054966	0.0918151	620786	0.981336	1.0263	0.0439663	78.4806	294.263	1536.4	2115.02	4869.52	1	1	1	1	1	58.5567
M46904	616	0.054966	0.0814048	620786	0.981336	1.02914	-0.0042742	77.9074	290.902	1502.66	2062.09	4700.09	1	1	1	1	1	58.5567
M46914	616	0.054966	0.0837841	620786	0.981336	1.02798	-0.0018645	78.0129	291.354	1505.74	2066.59	4712.29	1	1	1	1	1	58.5567
M46960	616	0.054966	0.0701031	620786	0.981336	1.02149	-0.0575004	78.0937	290.255	1481.57	2026.04	4565.9	1	1	1	1	1	58.5567
M46962	616	0.054966	0.075194	620786	0.981336	1.02598	-0.0361056	77.9121	290.122	1488.05	2037.79	4613.57	1	1	1	1	1	58.5567
M46966	616	0.054966	0.101258	620786	0.981336	1.02588	0.0226557	78.354	293.244	1523.71	2094.55	4800.03	1	1	1	1	1	58.5567
M46968	616	0.054966	0.0818189	620786	0.981336	1.02189	-0.00393921	78.4608	292.963	1513.03	2076.12	4729.77	1	1	1	1	1	58.5567
M46970	616	0.054966	0.08535	620786	0.981336	1.01943	-0.02639	78.4817	292.469	1502.87	2059.12	4668.53	1	1	1	1	1	58.5567
M46971	616	0.054966	0.132293	620786	0.981336	1.03081	0.0718486	78.3433	294.465	1547.46	2134.41	4946.24	1	1	1	1	1	58.5567
M46972	616	0.054966	0.0798586	620786	0.981336	1.01773	-0.160632	77.6205	285.99	1428.3	1941.11	4290.13	1	1	1	1	1	58.5567
M46977	616	0.054966	0.0780499	620786	0.981336	1.01761	0.0419163	79.1367	296.663	1547.86	2130.24	4899.37	1	1	1	1	1	58.5567
M46982	616	0.054966	0.203136	620786	0.981336	1.02589	0.041874	78.496	294.266	1535.67	2113.71	4864.13	1	1	1	1	1	58.5567
M46991	616	0.054966	0.0828331	620786	0.981336	1.02685	-0.108209	77.3203	286.175	1445.53	1970.92	4401.06	1	1	1	1	1	58.5567
M46994	616	0.054966	0.099028	620786	0.981336	1.0225	-0.0808226	77.8461	288.767	1466.71	2002.9	4493.81	1	1	1	1	1	58.5567
M46997	616	0.054966	0.0820667	620786	0.981336	1.0194	-0.0215369	78.5204	292.736	1505.84	2063.83	4683.83	1	1	1	1	1	58.5567
M47000	616	0.054966	0.126169	620786	0.981336	1.02974	0.0361767	78.1604	292.866	1526.55	2100.46	4828.96	1	1	1	1	1	58.5567
M47006	616	0.054966	0.0830376	620786	0.981336	1.02224	-0.00485696	78.4272	292.815	1511.98	2074.56	4725.45	1	1	1	1	1	58.5567
M47011	616	0.054966	0.0756136	620786	0.981336	1.02714	-0.00602713	78.0456	291.37	1504.39	2064.17	4702.39	1	1	1	1	1	58.5567
M47013	616	0.054966	0.0824856	620786	0.981336	1.02142	0.023147	78.7	294.546	1530.43	2103.72	4820	1	1	1	1	1	58.5567
M47026	616	0.054966	0.0852119	620786	0.981336	1.02647	0.124834	79.0753	298.612	1588.77	2199.52	5159.27	1	1	1	1	1	58.5567
M47031	615	0.0547325	0.397201	620786	0.981357	1.02807	0.176857	79.0105	299.759	1615.11	2244.67	5334.37	1	1	1	1	1	58.3883
M47087	616	0.054966	0.0858862	620786	0.981336	1.01897	-0.171404	77.4488	285.11	1420.91	1929.94	4257.94	1	1	1	1	1	58.5567
M47112	616	0.054966	0.0870667	620786	0.981336	1.02682	-0.0351993	77.8552	289.934	1487.43	2037.09	4613.14	1	1	1	1	1	58.5567
M47114	616	0.054966	0.0778473	620786	0.981336	1.02319	-0.106135	77.6084	287.275	1451.43	1979.05	4419.46	1	1	1	1	1	58.5567
M47118	616	0.054966	0.0869271	620786	0.981336	1.02125	0.0700359	79.0661	297.134	1560.53	2151.93	4981.7	1	1	1	1	1	58.5567
M47132	616	0.054966	0.168258	620786	0.981336	1.02115	0.116474	79.4273	299.724	1591.44	2201.77	5152.62	1	1	1	1	1	58.5567
M47153	616	0.054966	0.0841317	620786	0.981336	1.02453	-0.0130404	78.1918	291.735	1503.8	2062.34	4690.5	1	1	1	1	1	58.5567
M47154	616	0.054966	0.081954	620786	0.981336	1.02031	-0.0250296	78.4248	292.293	1502.47	2058.78	4669.38	1	1	1	1	1	58.5567
M47211	616	0.054966	0.0892498	620786	0.981336	1.02421	0.0662359	78.8082	296.066	1553.65	2141.96	4955.31	1	1	1	1	1	58.5567
M47225	616	0.054966	0.069852	620786	0.981336	1.02472	0.0674997	78.7781	295.986	1553.7	2142.22	4957.52	1	1	1	1	1	58.5567
M47347	616	0.054966	0.0742818	620786	0.981336	1.02561	0.136505	79.2307	299.512	1598.01	2214.19	5208.21	1	1	1	1	1	58.5567
M47348	616	0.054966	0.0721363	620786	0.981336	1.03033	0.0606912	78.2971	294.005	1541.07	2123.97	4909.58	1	1	1	1	1	58.5567
M47391	616	0.054966	0.0838346	620786	0.981336	1.02595	0.139888	79.2298	299.599	1599.78	2217.19	5219.71	1	1	1	1	1	58.5567
M47417	616	0.054966	0.0724889	620786	0.981336	1.02683	-0.0814003	77.5164	287.546	1460.65	1994.72	4476.65	1	1	1	1	1	58.5567
M47478	616	0.054966	0.105998	620786	0.981336	1.02313	0.00978267	78.4684	293.341	1519.69	2087.16	4769.08	1	1	1	1	1	58.5567
M47640	616	0.054966	0.0770276	620786	0.981336	1.03257	0.102622	78.4377	295.616	1564.69	2162.86	5048.3	1	1	1	1	1	58.5567
M47642	616	0.054966	0.0797109	620786	0.981336	1.01954	-0.0441313	78.3411	291.501	1492.11	2042.08	4613.46	1	1	1	1	1	58.5567
M47651	616	0.054966	0.0917655	620786	0.981336	1.02019	-0.0182398	78.4847	292.687	1506.74	2065.52	4691.12	1	1	1	1	1	58.5567
M47652	616	0.054966	0.0754747	620786	0.981336	1.02885	0.0543271	78.3629	294.088	1539.21	2120.45	4894.03	1	1	1	1	1	58.5567
M47653	616	0.054966	0.074105	620786	0.981336	1.011	0.119013	80.251	302.914	1609.2	2226.55	5210.75	1	1	1	1	1	58.5567
M47670	616	0.054966	0.0735532	620786	0.981336	1.01782	0.11376	79.6683	300.565	1594.81	2205.94	5158.01	1	1	1	1	1	58.5567
M47671	616	0.054966	0.0741593	620786	0.981336	1.02362	0.0706503	78.8868	296.476	1557.37	2147.73	4973.44	1	1	1	1	1	58.5567
M47687	616	0.054966	0.0813225	620786	0.981336	1.01674	-0.167184	77.6467	285.925	1425.99	1937.19	4276.16	1	1	1	1	1	58.5567
M47695	616	0.054966	0.0759867	620786	0.981336	1.02198	-0.0421223	78.1702	290.922	1489.95	2039.48	4610.36	1	1	1	1	1	58.5567
M47702	616	0.054966	0.0786449	620786	0.981336	1.02056	0.0272062	78.7968	295.012	1534.22	2109.47	4837.1	1	1	1	1	1	58.5567
M47709	616	0.054966	0.0772807	620786	0.981336	1.02827	0.0453226	78.3402	293.772	1534.39	2112.5	4865.83	1	1	1	1	1	58.5567
M47715	616	0.054966	0.079266	620786	0.981336	1.02401	0.0432901	78.6516	294.884	1539.32	2118.87	4876.89	1	1	1	1	1	58.5567
M47716	616	0.054966	0.110801	620786	0.981336	1.02221	-0.0776131	77.891	289.011	1468.93	2006.31	4504.12	1	1	1	1	1	58.5567
M47718	616	0.054966	0.07578	620786	0.981336	1.01623	-0.0432442	78.6016	292.484	1497.21	2049.05	4628.75	1	1	1	1	1	58.5567
M47739	616	0.054966	0.108891	620786	0.981336	1.02272	0.0391222	78.7191	295.029	1538.56	2117.2	4868.15	1	1	1	1	1	58.5567
M47787	616	0.054966	0.0725947	620786	0.981336	1.02401	0.036419	78.6	294.515	1534.99	2111.94	4853.63	1	1	1	1	1	58.5567
M47788	616	0.054966	0.0811691	620786	0.981336	1.02431	-0.0353219	78.0443	290.629	1490.8	2041.6	4622.29	1	1	1	1	1	58.5567
M47800	616	0.054966	0.0969531	620786	0.981336	1.02905	0.102661	78.7084	296.64	1570.05	2170.2	5064.44	1	1	1	1	1	58.5567
M47804	616	0.054966	0.0751747	620786	0.981336	1.01779	-0.0522894	78.4145	291.566	1489.68	2037.65	4595.34	1	1	1	1	1	58.5567
M47821	616	0.054966	0.0780125	620786	0.981336	1.01664	0.0996124	79.6529	300.128	1587.11	2193.03	5110.23	1	1	1	1	1	58.5567
M47872	616	0.054966	0.0798327	620786	0.981336	1.029	0.200261	79.451	302.066	1637	2279.19	5449.86	1	1	1	1	1	58.5567
M47888	616	0.054966	0.0849935	620786	0.981336	1.02306	-0.0164974	78.2781	291.967	1503.77	2061.78	4685.37	1	1	1	1	1	58.5567
M47901	616	0.054966	0.0921327	620786	0.981336	1.02097	0.022949	78.7333	294.665	1530.96	2104.41	4821.21	1	1	1	1	1	58.5567
M47905	616	0.054966	0.0796979	620786	0.981336	1.0287	0.00219224	77.9879	291.363	1507.18	2069.14	4722.33	1	1	1	1	1	58.5567
M47909	616	0.054966	0.0792598	620786	0.981336	1.02053	-0.0151642	78.4814	292.753	1508.12	2067.83	4699.47	1	1	1	1	1	58.5567
M47929	616	0.054966	0.0774737	620786	0.981336	1.01202	-0.225419	77.575	284.263	1400.78	1896.58	4143.45	1	1	1	1	1	58.5567
M47933	616	0.054966	0.088377	620786	0.981336	1.0207	-0.00485958	78.5455	293.254	1514.16	2077.5	4731.58	1	1	1	1	1	58.5567
M47959	616	0.054966	0.0805968	620786	0.981336	1.0236	-0.148199	77.2725	285.033	1427.67	1941.89	4303.68	1	1	1	1	1	58.5567
M47971	616	0.054966	0.0735462	620786	0.981336	1.02398	-0.0113517	78.2462	291.979	1505.59	2065	4697.98	1	1	1	1	1	58.5567
M47978	616	0.054966	0.108415	620786	0.981336	1.02019	0.104004	79.407	299.316	1584.54	2190.24	5110.14	1	1	1	1	1	58.5567
M47992	616	0.054966	0.237495	620786	0.981336	1.02051	0.165745	79.8557	302.681	1626.45	2258.42	5349.93	1	1	1	1	1	58.5567
M47993	616	0.054966	0.0726352	620786	0.981336	1.0226	0.0146831	78.5454	293.753	1523.46	2093.01	4787.21	1	1	1	1	1	58.5567
M47997	616	0.054966	0.11145	620786	0.981336	1.02489	-0.0519735	77.8772	289.597	1480.2	2025	4569.78	1	1	1	1	1	58.5567
M48009	616	0.054966	0.0820494	620786	0.981336	1.02412	0.179008	79.6729	302.342	1629.93	2265.59	5386.15	1	1	1	1	1	58.5567
M48011	616	0.054966	0.0812467	620786	0.981336	1.02759	0.178896	79.3989	301.289	1624.18	2257.61	5367.85	1	1	1	1	1	58.5567
M48022	616	0.054966	0.0859509	620786	0.981336	1.02446	0.0200603	78.4435	293.511	1524.14	2094.74	4797.31	1	1	1	1	1	58.5567
M48043	616	0.054966	0.125712	620786	0.981336	1.02507	-0.140318	77.2203	285.034	1430.11	1946.16	4319.78	1	1	1	1	1	58.5567
M48047	616	0.054966	0.089001	620786	0.981336	1.02592	0.0818521	78.7934	296.417	1561.19	2154.72	5003.13	1	1	1	1	1	58.5567
M48050	616	0.054966	0.0937852	620786	0.981336	1.0239	-0.045893	77.9968	290.189	1485.11	2032.44	4591.72	1	1	1	1	1	58.5567
M48052	616	0.054966	0.0891852	620786	0.981336	1.03407	-0.072217	77.0453	286.044	1456.36	1990.26	4477.21	1	1	1	1	1	58.5567
M48067	616	0.054966	0.0737655	620786	0.981336	1.02895	0.0231488	78.1238	292.399	1519.62	2089.1	4789.11	1	1	1	1	1	58.5567
M48076	616	0.054966	0.0735606	620786	0.981336	1.02239	0.060808	78.9081	296.299	1552.87	2140.03	4944.22	1	1	1	1	1	58.5567
M48081	616	0.054966	0.090474	620786	0.981336	1.02244	0.0753668	79.0144	297.079	1562.21	2155.08	4995.43	1	1	1	1	1	58.5567
M48130	616	0.054966	0.0805774	620786	0.981336	1.02129	-0.0724781	77.9983	289.532	1473.12	2012.63	4522.4	1	1	1	1	1	58.5567
M48187	616	0.054966	0.0799446	620786	0.981336	1.01972	-0.0422666	78.3417	291.551	1492.98	2043.52	4618.49	1	1	1	1	1	58.5567
M48207	616	0.054966	0.076633	620786	0.981336	1.02562	-0.0804515	77.6141	287.927	1462.79	1997.72	4483.7	1	1	1	1	1	58.5567
M48255	616	0.054966	0.081583	620786	0.981336	1.02757	-0.0669187	77.5669	288.087	1467.96	2006.5	4515.88	1	1	1	1	1	58.5567
M48258	616	0.054966	0.0865536	620786	0.981336	1.0249	-0.194482	76.8436	282.38	1401.38	1901.23	4180.46	1	1	1	1	1	58.5567
M48394	616	0.054966	0.141654	620786	0.981336	1.02757	-0.0267978	77.8606	290.164	1491.38	2043.61	4636	1	1	1	1	1	58.5567
M48407	616	0.054966	0.0682118	620786	0.981336	1.02624	-0.117517	77.2986	285.87	1441.16	1963.84	4377.52	1	1	1	1	1	58.5567
M48428	616	0.054966	0.0747048	620786	0.981336	1.02269	0.0037727	78.4574	293.147	1516.62	2082.12	4751.38	1	1	1	1	1	58.5567
M48434	616	0.054966	0.0875246	620786	0.981336	1.01017	0.109773	80.2461	302.644	1604.17	2218.08	5179.11	1	1	1	1	1	58.5567
M48441	616	0.054966	0.0728145	620786	0.981336	1.02393	-0.1187	77.4619	286.435	1443.46	1966.75	4382.14	1	1	1	1	1	58.5567
M48445	616	0.054966	0.134915	620786	0.981336	1.01933	0.0827154	79.3124	298.394	1571.73	2169.25	5035.76	1	1	1	1	1	58.5567
M48490	616	0.054966	0.0829142	620786	0.981336	1.01463	0.0877364	79.7206	300.065	1582.28	2184.45	5075.46	1	1	1	1	1	58.5567
M48491	616	0.054966	0.0862267	620786	0.981336	1.02138	-0.0992165	77.7954	288.127	1457.7	1988.34	4445.24	1	1	1	1	1	58.5567
M48492	616	0.054966	0.0897059	620786	0.981336	1.02224	0.173589	79.7793	302.603	1629.16	2263.56	5373.35	1	1	1	1	1	58.5567
M48493	616	0.054966	0.0895789	620786	0.981336	1.02024	0.0119922	78.7071	294.285	1525.19	2094.93	4788.02	1	1	1	1	1	58.5567
M48698	616	0.054966	0.0775677	620786	0.981336	1.02589	0.0387291	78.473	294.099	1533.71	2110.55	4853.54	1	1	1	1	1	58.5567
M48715	616	0.054966	0.0814007	620786	0.981336	1.02287	-0.0783958	77.8355	288.788	1467.61	2004.43	4499.48	1	1	1	1	1	58.5567
M48757	616	0.054966	0.0930389	620786	0.981336	1.02717	0.0507259	78.4645	294.376	1539.4	2120.14	4888.85	1	1	1	1	1	58.5567
M48782	616	0.054966	0.0798516	620786	0.981336	1.02487	0.0272222	78.4656	293.777	1528	2101.05	4819.3	1	1	1	1	1	58.5567
M48841	616	0.054966	0.0813551	620786	0.981336	1.02246	0.0702947	78.9742	296.795	1558.89	2149.73	4977.29	1	1	1	1	1	58.5567
M48857	616	0.054966	0.0819137	620786	0.981336	1.02198	-0.141706	77.4399	285.796	1433.25	1950.14	4326.32	1	1	1	1	1	58.5567
M48885	616	0.054966	0.0740299	620786	0.981336	1.02998	-0.0138654	77.7735	290.165	1495.75	2051.37	4666.72	1	1	1	1	1	58.5567
M48980	616	0.054966	0.119478	620786	0.981336	1.02644	-0.135533	77.1531	284.905	1430.99	1947.95	4328.01	1	1	1	1	1	58.5567
M48989	616	0.054966	0.13916	620786	0.981336	1.02747	0.0843361	78.693	296.104	1560.48	2154.15	5005.16	1	1	1	1	1	58.5567
M48992	616	0.054966	0.0738036	620786	0.981336	1.01938	0.142047	79.7631	301.686	1611.73	2233.99	5260.27	1	1	1	1	1	58.5567
M48993	616	0.054966	0.0901911	620786	0.981336	1.02447	0.0953385	79.0073	297.577	1572.21	2171.95	5058.46	1	1	1	1	1	58.5567
M48996	616	0.054966	0.085153	620786	0.981336	1.03207	0.0827759	78.3286	294.691	1552.59	2143.15	4979.23	1	1	1	1	1	58.5567
M48997	616	0.054966	0.130128	620786	0.981336	1.02734	0.0237844	78.2509	292.889	1522.31	2092.83	4797.77	1	1	1	1	1	58.5567
M49228	616	0.054966	0.0781936	620786	0.981336	1.02408	-0.0259703	78.1305	291.182	1496.67	2050.85	4651.91	1	1	1	1	1	58.5567
M49461	616	0.054966	0.0821185	620786	0.981336	1.02709	0.0102293	78.1697	292.242	1514.34	2080.01	4754.58	1	1	1	1	1	58.5567
M49515	616	0.054966	0.0782637	620786	0.981336	1.01574	-0.171199	77.6925	285.993	1425.07	1935.45	4268.92	1	1	1	1	1	58.5567
M49521	616	0.054966	0.072443	620786	0.981336	1.018	-0.028604	78.5754	292.759	1503.54	2059.69	4667.19	1	1	1	1	1	58.5567
M49557	616	0.054966	0.086399	620786	0.981336	1.02293	0.131569	79.403	300.035	1598.88	2214.54	5202	1	1	1	1	1	58.5567
M49583	616	0.054966	0.0751427	620786	0.981336	1.02162	-0.0973978	77.7903	288.153	1458.41	1989.54	4449.52	1	1	1	1	1	58.5567
M49592	616	0.054966	0.0793467	620786	0.981336	1.01652	-0.173556	77.6166	285.663	1422.81	1932.17	4260.27	1	1	1	1	1	58.5567
M49617	616	0.054966	0.0873788	620786	0.981336	1.02348	-0.0998842	77.6323	287.516	1454.57	1984.08	4435.98	1	1	1	1	1	58.5567
M49635	616	0.054966	0.0826249	620786	0.981336	1.02469	-0.0391984	77.9863	290.318	1487.98	2037.25	4609.01	1	1	1	1	1	58.5567
M49637	616	0.054966	0.0795867	620786	0.981336	1.01536	-0.229284	77.2984	283.183	1394.75	1888.18	4123.89	1	1	1	1	1	58.5567
M49647	616	0.054966	0.0827055	620786	0.981336	1.0167	-0.17877	77.5653	285.352	1419.78	1927.5	4246.21	1	1	1	1	1	58.5567
M49679	616	0.054966	0.102526	620786	0.981336	1.0261	-0.138883	77.1547	284.831	1429.6	1945.67	4320.21	1	1	1	1	1	58.5567
M49681	616	0.054966	0.0752078	620786	0.981336	1.02508	-0.042523	77.9325	290.037	1485.49	2033.43	4597.48	1	1	1	1	1	58.5567
M49704	616	0.054966	0.0746244	620786	0.981336	1.02346	-0.0798305	77.7808	288.553	1466	2002.09	4493.22	1	1	1	1	1	58.5567
M52025	616	0.054966	0.0730928	620786	0.981336	1.02362	-0.111345	77.5384	286.893	1447.96	1973.72	4403.49	1	1	1	1	1	58.5567
M52049	616	0.054966	0.0805735	620786	0.981336	1.01829	0.112188	79.6192	300.337	1593.01	2203.2	5149.83	1	1	1	1	1	58.5567
M52053	616	0.054966	0.0996355	620786	0.981336	1.02014	0.238437	80.4506	306.976	1680.02	2346.16	5667.06	1	1	1	1	1	58.5567
M52083	616	0.054966	0.0831976	620786	0.981336	1.01845	-0.0587282	78.3162	291.042	1484.98	2030.44	4573.53	1	1	1	1	1	58.5567
M52090	616	0.054966	0.0851287	620786	0.981336	1.03389	-0.178491	76.3016	280.807	1398.86	1899.92	4192.55	1	1	1	1	1	58.5567
M52126	616	0.054966	0.0760731	620786	0.981336	1.02458	0.0289146	78.4999	293.948	1529.46	2103.29	4826.1	1	1	1	1	1	58.5567
M52278	616	0.054966	0.0746444	620786	0.981336	1.02771	-0.103803	77.2887	286.167	1446.89	1973.32	4410.34	1	1	1	1	1	58.5567
M52280	616	0.054966	0.080664	620786	0.981336	1.02439	0.0347489	78.5579	294.314	1533.38	2109.5	4846.4	1	1	1	1	1	58.5567
M52281	616	0.054966	0.0858689	620786	0.981336	1.02072	0.213546	80.2101	305.354	1660.52	2314.3	5551.88	1	1	1	1	1	58.5567
M52282	616	0.054966	0.167186	620786	0.981336	1.01817	-0.164618	77.5583	285.669	1425.58	1936.99	4278.22	1	1	1	1	1	58.5567
M52304	616	0.054966	0.0815885	620786	0.981336	1.0277	0.0342811	78.3016	293.345	1528.31	2102.56	4831.09	1	1	1	1	1	58.5567
M52433	616	0.054966	0.0812767	620786	0.981336	1.02015	-0.0988052	77.891	288.486	1459.55	1990.86	4450.72	1	1	1	1	1	58.5567
M52434	616	0.054966	0.0846461	620786	0.981336	1.02796	-0.0670861	77.5363	287.971	1467.34	2005.65	4513.97	1	1	1	1	1	58.5567
M52435	616	0.054966	0.0917189	620786	0.981336	1.02052	-0.0978829	77.8699	288.432	1459.59	1991.04	4452.03	1	1	1	1	1	58.5567
M52437	616	0.054966	0.0835863	620786	0.981336	1.02013	-0.154066	77.4886	285.673	1428.85	1942.69	4299.58	1	1	1	1	1	58.5567
M52438	616	0.054966	0.0778236	620786	0.981336	1.02139	0.0607238	78.9849	296.586	1554.3	2141.97	4948.27	1	1	1	1	1	58.5567
M52446	616	0.054966	0.0805533	620786	0.981336	1.02113	0.0832582	79.1761	297.895	1569.35	2166.09	5029.63	1	1	1	1	1	58.5567
M52447	616	0.054966	0.0795081	620786	0.981336	1.01776	0.121301	79.7314	301.006	1600.04	2214.38	5187.17	1	1	1	1	1	58.5567
M52449	616	0.054966	0.0749238	620786	0.981336	1.02025	0.0496145	78.9898	296.314	1548.87	2132.83	4914.58	1	1	1	1	1	58.5567
M52450	616	0.054966	0.0872989	620786	0.981336	1.02174	0.0971978	79.2337	298.48	1577.61	2179.64	5077.73	1	1	1	1	1	58.5567
M52451	616	0.054966	0.0774814	620786	0.981336	1.02563	-0.0168189	78.0807	291.228	1500.01	2056.67	4674.38	1	1	1	1	1	58.5567
M52452	616	0.054966	0.0804271	620786	0.981336	1.02463	-0.0466367	77.936	289.947	1483.68	2030.42	4586.75	1	1	1	1	1	58.5567
M52453	616	0.054966	0.0915288	620786	0.981336	1.02856	-0.316007	75.7218	275.582	1336.46	1801.79	3887.47	1	1	1	1	1	58.5567
M52454	616	0.054966	0.0793555	620786	0.981336	1.02186	0.208671	80.0811	304.722	1655.02	2305.74	5524.28	1	1	1	1	1	58.5567
M52461	616	0.054966	0.0811028	620786	0.981336	1.02226	0.0508107	78.8431	295.796	1546.66	2130.02	4910.09	1	1	1	1	1	58.5567
M52462	616	0.054966	0.0707747	620786	0.981336	1.02237	0.119693	79.3563	299.541	1591.7	2202.68	5159.1	1	1	1	1	1	58.5567
M52463	616	0.054966	0.0767346	620786	0.981336	1.02503	0.0692914	78.7681	295.995	1554.4	2143.46	4962.49	1	1	1	1	1	58.5567
M52464	616	0.054966	0.0787335	620786	0.981336	1.02227	0.0507305	78.8416	295.788	1546.6	2129.92	4909.77	1	1	1	1	1	58.5567
M52465	616	0.054966	0.0818508	620786	0.981336	1.01777	0.0844712	79.4478	298.951	1575.27	2174.36	5049.17	1	1	1	1	1	58.5567
M52466	616	0.054966	0.0875597	620786	0.981336	1.01367	0.224321	80.8632	308.176	1680.68	2344.38	5639.31	1	1	1	1	1	58.5567
M52467	616	0.054966	0.0817249	620786	0.981336	1.0208	0.151413	79.7226	301.785	1615.94	2241.42	5290.5	1	1	1	1	1	58.5567
M52468	616	0.054966	0.079876	620786	0.981336	1.01985	-0.051573	78.2622	291.024	1487.28	2034.54	4589.76	1	1	1	1	1	58.5567
M52470	616	0.054966	0.0770287	620786	0.981336	1.02427	0.0842155	78.9393	297.028	1565.22	2160.61	5019.01	1	1	1	1	1	58.5567
M52473	616	0.054966	0.0818535	620786	0.981336	1.02554	0.0340732	78.4648	293.949	1531.29	2106.57	4839.34	1	1	1	1	1	58.5567
M52474	616	0.054966	0.0860906	620786	0.981336	1.01949	-0.187691	77.2918	284.153	1411.56	1915.5	4214.48	1	1	1	1	1	58.5567
M52475	616	0.054966	0.0736203	620786	0.981336	1.02347	0.0383772	78.6564	294.776	1537.01	2114.98	4862.51	1	1	1	1	1	58.5567
M52476	616	0.054966	0.0788436	620786	0.981336	1.02463	0.00373784	78.3087	292.593	1513.85	2078.37	4743.49	1	1	1	1	1	58.5567
M52477	616	0.054966	0.0806004	620786	0.981336	1.02328	-0.0493535	78.0187	290.183	1483.93	2030.36	4583.65	1	1	1	1	1	58.5567
M52478	616	0.054966	0.099542	620786	0.981336	1.02858	-0.363525	75.3912	273.359	1314.18	1767.61	3787.35	1	1	1	1	1	58.5567
M52483	616	0.054966	0.0832624	620786	0.981336	1.02395	-0.140376	77.3031	285.332	1431.49	1947.98	4323.34	1	1	1	1	1	58.5567
M52495	616	0.054966	0.0752984	620786	0.981336	1.022	0.0527699	78.8777	295.976	1548.29	2132.54	4917.95	1	1	1	1	1	58.5567
M52497	616	0.054966	0.0850416	620786	0.981336	1.02331	-0.132626	77.407	285.897	1436.55	1955.72	4346.3	1	1	1	1	1	58.5567
M52500	616	0.054966	0.0820409	620786	0.981336	1.02155	-0.185838	77.1524	283.696	1410.01	1913.7	4212.69	1	1	1	1	1	58.5567
M52502	616	0.054966	0.0710148	620786	0.981336	1.02501	-0.0536244	77.8562	289.479	1479.08	2023.26	4564.42	1	1	1	1	1	58.5567
M52504	616	0.054966	0.0725627	620786	0.981336	1.01681	0.0183457	79.0202	295.615	1534.1	2107.95	4823.07	1	1	1	1	1	58.5567
M52544	616	0.054966	0.0904934	620786	0.981336	1.01697	0.0905017	79.5568	299.522	1580.5	2182.49	5074.91	1	1	1	1	1	58.5567
M52603	616	0.054966	0.0819027	620786	0.981336	1.02838	-0.198473	76.5603	281.269	1395.1	1892.46	4159.78	1	1	1	1	1	58.5567
M52605	616	0.054966	0.0925932	620786	0.981336	1.02739	-0.209699	76.5527	280.978	1390.47	1884.98	4135.18	1	1	1	1	1	58.5567
M52610	616	0.054966	0.0743008	620786	0.981336	1.01669	0.0927986	79.5967	299.733	1582.47	2185.56	5084.68	1	1	1	1	1	58.5567
M52611	616	0.054966	0.080652	620786	0.981336	1.01731	0.199834	80.3762	305.613	1656.25	2305.83	5510.41	1	1	1	1	1	58.5567
M52612	616	0.054966	0.0988326	620786	0.981336	1.02409	-0.366289	75.6909	274.345	1317.7	1771.87	3793.13	1	1	1	1	1	58.5567
M52613	616	0.054966	0.0731578	620786	0.981336	1.01782	-0.112917	77.9634	288.402	1454.62	1982.36	4419.18	1	1	1	1	1	58.5567
M52614	616	0.054966	0.0769896	620786	0.981336	1.02209	-0.0678266	77.9722	289.552	1474.75	2015.45	4533.13	1	1	1	1	1	58.5567
M52615	616	0.054966	0.0757315	620786	0.981336	1.02223	-0.0491463	78.0993	290.485	1485.47	2032.46	4588.17	1	1	1	1	1	58.5567
M52616	616	0.054966	0.0830439	620786	0.981336	1.02338	0.00174717	78.3892	292.842	1514.4	2078.81	4742.07	1	1	1	1	1	58.5567
M52629	616	0.054966	0.0806785	620786	0.981336	1.01819	0.29505	81.0556	310.936	1727.31	2423.65	5951.77	1	1	1	1	1	58.5567
M52630	616	0.054966	0.0810287	620786	0.981336	1.02127	-0.0806908	77.9394	289.112	1468.42	2005.19	4498.59	1	1	1	1	1	58.5567
M52633	616	0.054966	0.0905349	620786	0.981336	1.01613	0.28824	81.17	311.188	1725.69	2419.99	5930.33	1	1	1	1	1	58.5567
M52634	616	0.054966	0.0930928	620786	0.981336	1.01471	0.321735	81.5556	313.671	1755.4	2468.88	6113.13	1	1	1	1	1	58.5567
M52636	616	0.054966	0.0875154	620786	0.981336	1.02087	-0.0625626	78.1039	290.166	1479.46	2022.5	4553.17	1	1	1	1	1	58.5567
M52669	616	0.054966	0.0818686	620786	0.981336	1.01904	0.00794559	78.769	294.411	1524.4	2093.24	4779.64	1	1	1	1	1	58.5567
M52670	616	0.054966	0.0869168	620786	0.981336	1.02454	-0.035568	78.0246	290.55	1490.33	2040.93	4620.64	1	1	1	1	1	58.5567
M52671	616	0.054966	0.0877609	620786	0.981336	1.02385	0.142845	79.4169	300.39	1605.14	2225.07	5241.5	1	1	1	1	1	58.5567
M52672	616	0.054966	0.0817959	620786	0.981336	1.02447	0.144944	79.3845	300.323	1605.6	2226.06	5246.74	1	1	1	1	1	58.5567
M52673	616	0.054966	0.0770061	620786	0.981336	1.02062	0.0957944	79.3113	298.736	1578.41	2180.51	5077.73	1	1	1	1	1	58.5567
M52677	616	0.054966	0.0826289	620786	0.981336	1.02149	-0.0711211	77.9934	289.548	1473.65	2013.52	4525.66	1	1	1	1	1	58.5567
M52682	616	0.054966	0.0951794	620786	0.981336	1.02081	-0.337876	76.1247	276.504	1334.59	1796.9	3861.19	1	1	1	1	1	58.5567
M52683	616	0.054966	0.0729827	620786	0.981336	1.03334	-0.122308	76.7402	283.723	1429.5	1947.71	4340.53	1	1	1	1	1	58.5567
M52684	616	0.054966	0.0814538	620786	0.981336	1.03291	0.052246	78.0387	292.82	1532	2110.32	4869.75	1	1	1	1	1	58.5567
M52686	616	0.054966	0.0897994	620786	0.981336	1.02854	0.0543536	78.3866	294.177	1539.68	2121.09	4895.44	1	1	1	1	1	58.5567
M52687	616	0.054966	0.0878921	620786	0.981336	1.02686	-0.00406394	78.0814	291.552	1505.97	2066.59	4709.72	1	1	1	1	1	58.5567
M52689	616	0.054966	0.0783236	620786	0.981336	1.02468	-0.10322	77.5184	287.019	1451.13	1979.05	4422.45	1	1	1	1	1	58.5567
M52690	616	0.054966	0.0838617	620786	0.981336	1.02229	-0.16386	77.2564	284.597	1420.84	1930.81	4266.83	1	1	1	1	1	58.5567
M52697	616	0.054966	0.0774552	620786	0.981336	1.02015	-0.137616	77.6068	286.5	1437.83	1956.76	4343.43	1	1	1	1	1	58.5567
M52698	616	0.054966	0.0940346	620786	0.981336	1.01969	-0.0153825	78.5443	292.981	1509.17	2069.21	4702.09	1	1	1	1	1	58.5567
M52699	616	0.054966	0.0824145	620786	0.981336	1.01377	0.158153	80.3352	304.306	1632.13	2264.91	5353.18	1	1	1	1	1	58.5567
M52700	616	0.054966	0.0816627	620786	0.981336	1.01573	0.216653	80.636	307.083	1671.37	2329.97	5593.21	1	1	1	1	1	58.5567
M52701	616	0.054966	0.0988352	620786	0.981336	1.01689	-0.216729	77.2753	283.399	1399.44	1895.9	4149.95	1	1	1	1	1	58.5567
M52703	616	0.054966	0.0764506	620786	0.981336	1.0277	-0.0691518	77.5406	287.936	1466.5	2004.24	4508.89	1	1	1	1	1	58.5567
M52704	616	0.054966	0.0788406	620786	0.981336	1.02318	-0.166341	77.1728	284.236	1418.4	1927.28	4257.52	1	1	1	1	1	58.5567
M52705	616	0.054966	0.0693034	620786	0.981336	1.02359	0.104711	79.1467	298.35	1579.76	2183.82	5097.04	1	1	1	1	1	58.5567
M52707	616	0.054966	0.0823428	620786	0.981336	1.0289	0.0624333	78.4189	294.506	1544.27	2128.59	4921.71	1	1	1	1	1	58.5567
M52710	616	0.054966	0.0753456	620786	0.981336	1.03603	-0.0602622	76.9863	286.118	1460.56	1997.53	4504.65	1	1	1	1	1	58.5567
M52713	616	0.054966	0.0890582	620786	0.981336	1.02719	-0.331226	75.7133	275.209	1330.74	1792.65	3858.46	1	1	1	1	1	58.5567
M52715	616	0.054966	0.0925963	620786	0.981336	1.02305	-0.242197	76.6383	280.524	1378.99	1865.94	4069.94	1	1	1	1	1	58.5567
M52716	616	0.054966	0.0817905	620786	0.981336	1.03023	-0.165427	76.6605	282.409	1410.19	1916.53	4237.29	1	1	1	1	1	58.5567
M52717	616	0.054966	0.0863577	620786	0.981336	1.0315	-0.260089	75.9011	277.486	1360.27	1839.29	4003.8	1	1	1	1	1	58.5567
M52718	616	0.054966	0.0757631	620786	0.981336	1.01757	-0.0196882	78.6751	293.355	1509.53	2069.07	4696.81	1	1	1	1	1	58.5567
M52719	616	0.054966	0.0800227	620786	0.981336	1.02646	-0.016104	78.0228	291.032	1499.28	2055.8	4673.39	1	1	1	1	1	58.5567
M52720	616	0.054966	0.0775542	620786	0.981336	1.02408	0.0956326	79.0397	297.707	1572.99	2173.08	5061.3	1	1	1	1	1	58.5567
M52737	616	0.054966	0.0912639	620786	0.981336	1.0191	0.0535341	79.1087	296.862	1553.09	2139.18	4933.12	1	1	1	1	1	58.5567
M52738	616	0.054966	0.084666	620786	0.981336	1.01618	0.118841	79.8373	301.341	1600.85	2215.08	5185.24	1	1	1	1	1	58.5567
M52748	616	0.054966	0.0774558	620786	0.981336	1.02318	-0.131707	77.4237	285.98	1437.23	1956.74	4349.24	1	1	1	1	1	58.5567
M52766	616	0.054966	0.090132	620786	0.981336	1.02142	-0.172281	77.2599	284.408	1417.39	1925.18	4247.79	1	1	1	1	1	58.5567
M52769	616	0.054966	0.0801838	620786	0.981336	1.02585	0.0354657	78.452	293.937	1531.73	2107.37	4842.75	1	1	1	1	1	58.5567
M52773	616	0.054966	0.128281	620786	0.981336	1.02661	-0.0562467	77.7166	288.901	1475.4	2017.96	4550.73	1	1	1	1	1	58.5567
M52863	616	0.054966	0.0771432	620786	0.981336	1.02811	-0.0813042	77.4214	287.2	1459.02	1992.56	4472.37	1	1	1	1	1	58.5567
M52865	616	0.054966	0.0885044	620786	0.981336	1.02333	0.0616695	78.8416	296.073	1552.02	2139.01	4943.14	1	1	1	1	1	58.5567
M52872	616	0.054966	0.16697	620786	0.981336	1.02451	-0.0323571	78.0505	290.726	1492.28	2044.01	4630.58	1	1	1	1	1	58.5567
M52974	616	0.054966	0.0795092	620786	0.981336	1.03318	-0.0515193	77.2606	287.34	1469.35	2010.52	4540.6	1	1	1	1	1	58.5567
M52975	616	0.054966	0.0829221	620786	0.981336	1.02052	0.0261342	78.7914	294.964	1533.6	2108.46	4833.66	1	1	1	1	1	58.5567
M52983	616	0.054966	0.0793159	620786	0.981336	1.02671	0.0300269	78.3457	293.401	1527.09	2100.25	4821.02	1	1	1	1	1	58.5567
M52988	616	0.054966	0.0810288	620786	0.981336	1.02783	0.055999	78.4532	294.469	1541.76	2124.18	4904.11	1	1	1	1	1	58.5567
M53010	616	0.054966	0.08625	620786	0.981336	1.0202	-0.115363	77.7656	287.621	1450.14	1976.08	4404.13	1	1	1	1	1	58.5567
M53013	616	0.054966	0.0805997	620786	0.981336	1.02113	-0.0319377	78.311	291.698	1497.19	2050.67	4644.8	1	1	1	1	1	58.5567
M53127	616	0.054966	0.0777218	620786	0.981336	1.02179	-0.0333221	78.2501	291.439	1495.45	2048.13	4638	1	1	1	1	1	58.5567
acace	616	0.054966	0.0178425	485486	0.981336	0.933788	-0.0140672	67.061	250.003	1283.59	1757.28	3965.27	1	1	1	1	1	45.7816
ace	616	0.054966	0.0171063	485486	0.981336	5.36154	-0.0634419	11.7067	43.9056	233.12	324.177	789.179	0.928066	0.999998	1	1	1	45.7816
ala	616	0.054966	0.0211744	485486	0.981336	0.943856	0.0369439	66.6988	249.865	1299.34	1785.6	4079.15	1	1	1	1	1	45.7816
apoa1	616	0.054966	0.0297086	485486	0.981336	0.926242	-0.186068	66.4065	243.648	1202.27	1627.57	3547.01	1	1	1	1	1	45.7816
apob	616	0.054966	0.0419567	485486	0.981336	0.923716	0.174332	69.1595	262.595	1414.65	1964.51	4641.4	1	1	1	1	1	45.7816
crea	616	0.054966	0.0239871	485486	0.981336	0.97003	-0.00645161	64.6143	241.122	1242.13	1702.59	3860.55	1	1	1	1	1	45.7816
dha	616	0.054966	0.0236246	485486	0.981336	0.936739	0.0896459	67.5777	254.433	1340.42	1849.06	4275.41	1	1	1	1	1	45.7816
estc	616	0.054966	0.0335707	485486	0.981336	0.941581	0.0133962	66.6972	249.303	1288.9	1768.21	4017.06	1	1	1	1	1	45.7816
faw3	616	0.054966	0.0259049	485486	0.981336	0.935771	0.112224	67.8087	255.864	1355.8	1873.52	4356.4	1	1	1	1	1	45.7816
faw6	616	0.054966	0.0301729	485486	0.981336	0.940376	0.0486297	67.0274	251.372	1310.81	1802.78	4128.45	1	1	1	1	1	45.7816
freec	616	0.054966	0.0321723	485486	0.981336	0.940526	-0.031324	66.4639	247.394	1265.39	1730.57	3892.93	1	1	1	1	1	45.7816
glc	616	0.054966	0.0184685	485486	0.981336	1.5214	0.100258	41.5293	156.355	830.756	1152.02	2741.39	0.999996	1	1	1	1	45.7816
gln	616	0.054966	0.0221668	485486	0.981336	0.942961	-0.163597	65.4028	240.545	1194.33	1619.76	3550.92	1	1	1	1	1	45.7816
gly	616	0.054966	0.0212882	485486	0.981336	0.937395	-0.0817264	66.3385	245.772	1242.26	1693.15	3768.16	1	1	1	1	1	45.7816
gp	616	0.054966	0.0275526	485486	0.981336	0.926009	0.271208	69.708	267.298	1480.01	2073.02	5043.88	1	1	1	1	1	45.7816
hdlc	616	0.054966	0.0388477	485486	0.981336	0.91609	-0.273077	66.5232	242.116	1171.75	1577.84	3383.72	1	1	1	1	1	45.7816
hdld	616	0.054966	0.0462551	485486	0.981336	0.910724	-0.367225	66.2551	239.112	1134.7	1519.97	3209.95	1	1	1	1	1	45.7816
hdltg	616	0.054966	0.0265292	485486	0.981336	0.92163	0.186091	69.4063	263.852	1426.06	1982.31	4698.62	1	1	1	1	1	45.7816
his	616	0.054966	0.0186989	485486	0.981336	0.942587	0.000500665	66.5373	248.407	1280.34	1754.91	3975.75	1	1	1	1	1	45.7816
idlc	616	0.054966	0.0372519	485486	0.981336	0.931651	0.0323212	67.541	252.897	1313.09	1803.51	4111.48	1	1	1	1	1	45.7816
idlce	616	0.054966	0.0369286	485486	0.981336	0.931634	0.0494666	67.6638	253.773	1323.27	1819.77	4165.23	1	1	1	1	1	45.7816
idlfc	616	0.054966	0.0377368	485486	0.981336	0.931499	-0.0129073	67.2332	250.667	1287.22	1762.32	3976.81	1	1	1	1	1	45.7816
idll	616	0.054966	0.0381603	485486	0.981336	0.93033	0.0656296	67.8743	254.959	1334.82	1837.83	4222.42	1	1	1	1	1	45.7816
idlp	616	0.054966	0.0383411	485486	0.981336	0.92972	0.0816034	68.0335	255.953	1345.46	1854.71	4277.68	1	1	1	1	1	45.7816
idlpl	616	0.054966	0.0389314	485486	0.981336	0.930641	0.0481998	67.7272	253.98	1323.88	1820.42	4165.13	1	1	1	1	1	45.7816
idltg	616	0.054966	0.0364142	485486	0.981336	0.917128	0.270326	70.3942	269.959	1494.84	2093.69	5091.55	1	1	1	1	1	45.7816
ile	616	0.054966	0.0246037	485486	0.981336	0.938005	0.220477	68.4231	260.957	1423.63	1984.93	4756	1	1	1	1	1	45.7816
la	616	0.054966	0.0314219	485486	0.981336	0.939483	0.0251961	66.9279	250.441	1298.41	1782.68	4060.03	1	1	1	1	1	45.7816
ldlc	616	0.054966	0.0424649	485486	0.981336	0.931025	0.0327764	67.5897	253.09	1314.21	1805.09	4115.29	1	1	1	1	1	45.7816
ldld	616	0.054966	0.0260932	485486	0.981336	0.931278	0.000893163	67.3461	251.415	1295.36	1775.16	4017.94	1	1	1	1	1	45.7816
ldltg	616	0.054966	0.0338566	485486	0.981336	0.920598	0.222511	69.7592	266.184	1453.48	2026.85	4855.91	1	1	1	1	1	45.7816
leu	616	0.054966	0.0246973	485486	0.981336	0.938621	0.204517	68.2617	259.923	1411.72	1965.62	4687.82	1	1	1	1	1	45.7816
lhdlc	616	0.054966	0.0457245	485486	0.981336	0.912748	-0.335399	66.3308	240.068	1146.74	1538.77	3266.15	1	1	1	1	1	45.7816
lhdlce	616	0.054966	0.0453466	485486	0.981336	0.912967	-0.328194	66.3647	240.344	1149.75	1543.42	3279.73	1	1	1	1	1	45.7816
lhdlfc	616	0.054966	0.0463705	485486	0.981336	0.912544	-0.354554	66.2144	239.246	1138.42	1526.07	3229.68	1	1	1	1	1	45.7816
lhdll	616	0.054966	0.0433381	485486	0.981336	0.914151	-0.317282	66.3564	240.554	1153.45	1549.34	3298.41	1	1	1	1	1	45.7816
lhdlp	616	0.054966	0.0427329	485486	0.981336	0.914544	-0.311941	66.3653	240.703	1155.46	1552.51	3308.09	1	1	1	1	1	45.7816
lhdlpl	616	0.054966	0.0417788	485486	0.981336	0.914754	-0.305137	66.3972	240.964	1158.35	1556.97	3321.24	1	1	1	1	1	45.7816
lhdltg	616	0.054966	0.0231221	485486	0.981336	0.932747	-0.083046	66.6564	246.902	1247.25	1699.61	3779.77	1	1	1	1	1	45.7816
lldlc	616	0.054966	0.0414073	485486	0.981336	0.931071	0.03704	67.6166	253.294	1316.66	1809.02	4128.36	1	1	1	1	1	45.7816
lldlce	616	0.054966	0.0416957	485486	0.981336	0.931459	0.0482733	67.6681	253.76	1322.8	1818.96	4162.14	1	1	1	1	1	45.7816
lldlfc	616	0.054966	0.0406052	485486	0.981336	0.931135	0.00201245	67.3643	251.509	1296.19	1776.44	4021.77	1	1	1	1	1	45.7816
lldll	616	0.054966	0.0411081	485486	0.981336	0.930465	0.0586418	67.8144	254.562	1330.4	1830.79	4199.22	1	1	1	1	1	45.7816
lldlp	616	0.054966	0.0411055	485486	0.981336	0.930108	0.0697279	67.9198	255.231	1337.62	1842.26	4236.73	1	1	1	1	1	45.7816
lldlpl	616	0.054966	0.0396337	485486	0.981336	0.931607	0.0500285	67.6698	253.809	1323.64	1820.36	4167.12	1	1	1	1	1	45.7816
lldltg	616	0.054966	0.0331052	485486	0.981336	0.92055	0.221158	69.7528	266.123	1452.59	2025.36	4850.34	1	1	1	1	1	45.7816
lvldlc	616	0.054966	0.0401948	485486	0.981336	0.913953	0.317739	71.014	273.725	1537.76	2163.76	5347.2	1	1	1	1	1	45.7816
lvldlce	616	0.054966	0.0395186	485486	0.981336	0.913983	0.309552	70.9476	273.231	1531.13	2152.68	5304.55	1	1	1	1	1	45.7816
lvldlfc	616	0.054966	0.0395946	485486	0.981336	0.91421	0.317236	70.9894	273.614	1536.87	2162.4	5342.91	1	1	1	1	1	45.7816
lvldll	616	0.054966	0.0413147	485486	0.981336	0.913772	0.330337	71.1271	274.532	1548.32	2181.39	5415.09	1	1	1	1	1	45.7816
lvldlp	616	0.054966	0.0414098	485486	0.981336	0.91376	0.331349	71.1361	274.597	1549.17	2182.81	5420.6	1	1	1	1	1	45.7816
lvldlpl	616	0.054966	0.0412398	485486	0.981336	0.914123	0.329126	71.0894	274.348	1546.67	2178.79	5406.27	1	1	1	1	1	45.7816
lvldltg	616	0.054966	0.0414074	485486	0.981336	0.913619	0.332848	71.1592	274.731	1550.66	2185.25	5429.61	1	1	1	1	1	45.7816
mhdlc	616	0.054966	0.027372	485486	0.981336	0.927041	-0.128495	66.7463	246.181	1230.38	1671.52	3682.14	1	1	1	1	1	45.7816
mhdlce	616	0.054966	0.0278161	485486	0.981336	0.926508	-0.130698	66.7688	246.212	1229.87	1670.59	3678.32	1	1	1	1	1	45.7816
mhdlfc	616	0.054966	0.0256114	485486	0.981336	0.928743	-0.117913	66.6989	246.253	1233.81	1677.39	3703.25	1	1	1	1	1	45.7816
mhdll	616	0.054966	0.0248154	485486	0.981336	0.930261	-0.0845149	66.8224	247.473	1249.52	1702.45	3784	1	1	1	1	1	45.7816
mhdlp	616	0.054966	0.024339	485486	0.981336	0.930795	-0.074316	66.8551	247.83	1254.31	1710.13	3809.14	1	1	1	1	1	45.7816
mhdlpl	616	0.054966	0.0240096	485486	0.981336	0.930183	-0.0730846	66.9072	248.049	1255.74	1712.19	3814.43	1	1	1	1	1	45.7816
mhdltg	616	0.054966	0.0300915	485486	0.981336	0.923299	0.268542	69.8979	267.969	1482.71	2076.3	5047.14	1	1	1	1	1	45.7816
mldlc	616	0.054966	0.0430335	485486	0.981336	0.930927	0.0329037	67.5977	253.123	1314.41	1805.39	4116.06	1	1	1	1	1	45.7816
mldlce	616	0.054966	0.0429599	485486	0.981336	0.931763	0.0254431	67.4843	252.519	1308.9	1796.88	4089.9	1	1	1	1	1	45.7816
mldlfc	616	0.054966	0.0421648	485486	0.981336	0.929994	0.0658499	67.9004	255.062	1335.42	1838.68	4224.5	1	1	1	1	1	45.7816
mldll	616	0.054966	0.043113	485486	0.981336	0.929853	0.0691842	67.9347	255.273	1337.65	1842.21	4235.99	1	1	1	1	1	45.7816
mldlp	616	0.054966	0.04313	485486	0.981336	0.929543	0.0765991	68.0106	255.742	1342.63	1850.1	4261.73	1	1	1	1	1	45.7816
mldlpl	616	0.054966	0.041577	485486	0.981336	0.928775	0.126542	68.428	258.573	1375.19	1902.32	4437.74	1	1	1	1	1	45.7816
mldltg	616	0.054966	0.0323429	485486	0.981336	0.921688	0.208332	69.5684	265.067	1441.55	2007.71	4789.85	1	1	1	1	1	45.7816
mufa	616	0.054966	0.033975	485486	0.981336	0.930996	0.251861	69.181	264.722	1457.3	2037.55	4927.8	1	1	1	1	1	45.7816
mvldlc	616	0.054966	0.0407347	485486	0.981336	0.913874	0.296406	70.8539	272.491	1520.89	2135.54	5238.45	1	1	1	1	1	45.7816
mvldlce	616	0.054966	0.0374338	485486	0.981336	0.917299	0.257199	70.2801	269.152	1484.61	2076.81	5029.1	1	1	1	1	1	45.7816
mvldlfc	616	0.054966	0.0438776	485486	0.981336	0.910955	0.334482	71.3872	275.683	1557.08	2194.73	5456.39	1	1	1	1	1	45.7816
mvldll	616	0.054966	0.0445554	485486	0.981336	0.910739	0.33686	71.4235	275.895	1559.47	2198.63	5470.83	1	1	1	1	1	45.7816
mvldlp	616	0.054966	0.0448032	485486	0.981336	0.910594	0.339622	71.4571	276.109	1562.04	2202.88	5486.98	1	1	1	1	1	45.7816
mvldlpl	616	0.054966	0.0447898	485486	0.981336	0.911379	0.337057	71.3732	275.701	1558.4	2197.16	5467.56	1	1	1	1	1	45.7816
mvldltg	616	0.054966	0.0453738	485486	0.981336	0.910072	0.34861	71.5708	276.821	1570.57	2216.98	5540.55	1	1	1	1	1	45.7816
pc	616	0.054966	0.0212641	485486	0.981336	0.95206	-0.0307587	65.667	244.469	1251.29	1711.75	3855.16	1	1	1	1	1	45.7816
phe	616	0.054966	0.0231925	485486	0.981336	0.940577	0.188423	68.0014	258.51	1397.84	1943.66	4614.54	1	1	1	1	1	45.7816
pufa	616	0.054966	0.0301257	485486	0.981336	0.938858	0.0600276	67.2158	252.351	1319.6	1816.35	4170.27	1	1	1	1	1	45.7816
pyr	616	0.054966	0.0185322	485486	0.981336	1.52238	0.0198502	41.2867	154.71	811.738	1121.34	2633.62	0.999996	1	1	1	1	45.7816
serumc	616	0.054966	0.0334834	485486	0.981336	0.932554	0.000743126	67.2532	251.067	1293.59	1772.76	4012.82	1	1	1	1	1	45.7816
serumtg	616	0.054966	0.0434653	485486	0.981336	0.911193	0.340948	71.419	275.996	1561.99	2203.1	5490.19	1	1	1	1	1	45.7816
sfa	616	0.054966	0.0294931	485486	0.981336	0.935755	0.164297	68.1834	258.597	1389.26	1927.8	4545	1	1	1	1	1	45.7816
shdlc	616	0.054966	0.0237625	485486	0.981336	0.935503	0.028449	67.2355	251.665	1305.61	1792.86	4084.89	1	1	1	1	1	45.7816
shdlce	616	0.054966	0.0263373	485486	0.981336	0.934979	-0.00165834	67.0624	250.302	1289.03	1766.3	3996.94	1	1	1	1	1	45.7816
shdlfc	616	0.054966	0.0231376	485486	0.981336	0.93145	0.119442	68.1781	257.445	1366.67	1889.53	4400.52	1	1	1	1	1	45.7816
shdll	616	0.054966	0.0211289	485486	0.981336	0.936834	0.133938	67.886	256.698	1367.97	1893.61	4428.34	1	1	1	1	1	45.7816
shdlp	616	0.054966	0.021458	485486	0.981336	0.93665	0.147498	67.9966	257.459	1376.95	1908.11	4478.34	1	1	1	1	1	45.7816
shdlpl	616	0.054966	0.0240413	485486	0.981336	0.933703	0.128695	68.0785	257.299	1369.25	1894.53	4423.49	1	1	1	1	1	45.7816
shdltg	616	0.054966	0.0405457	485486	0.981336	0.913876	0.356744	71.3264	276.083	1570	2217.95	5559.73	1	1	1	1	1	45.7816
sldlc	616	0.054966	0.0432481	485486	0.981336	0.931	0.0220237	67.5153	252.552	1307.94	1795.09	4082.35	1	1	1	1	1	45.7816
sldlce	616	0.054966	0.0433465	485486	0.981336	0.931968	0.00963889	67.3579	251.669	1299.46	1781.91	4041.36	1	1	1	1	1	45.7816
sldlfc	616	0.054966	0.0408426	485486	0.981336	0.928599	0.0705356	68.0365	255.689	1340.25	1845.95	4245.55	1	1	1	1	1	45.7816
sldll	616	0.054966	0.0430249	485486	0.981336	0.929648	0.0615489	67.8951	254.936	1333.3	1835.16	4211.91	1	1	1	1	1	45.7816
sldlp	616	0.054966	0.0430483	485486	0.981336	0.929334	0.0694628	67.9748	255.431	1338.56	1843.48	4239.02	1	1	1	1	1	45.7816
sldlpl	616	0.054966	0.0395116	485486	0.981336	0.928086	0.10279	68.307	257.514	1361.05	1879.22	4356.8	1	1	1	1	1	45.7816
sldltg	616	0.054966	0.035191	485486	0.981336	0.918154	0.239893	70.081	267.903	1470.26	2053.46	4945.57	1	1	1	1	1	45.7816
sm	616	0.054966	0.0250977	485486	0.981336	0.940096	-0.0615711	66.2872	246.046	1249.62	1705.53	3812.29	1	1	1	1	1	45.7816
svldlc	616	0.054966	0.0366558	485486	0.981336	0.921458	0.240693	69.83	266.949	1465.24	2046.59	4930.83	1	1	1	1	1	45.7816
svldlce	616	0.054966	0.0339487	485486	0.981336	0.926839	0.197435	69.0935	262.946	1425.57	1983.6	4718.37	1	1	1	1	1	45.7816
svldlfc	616	0.054966	0.0410493	485486	0.981336	0.912736	0.307366	71.0304	273.496	1531.69	2153.03	5301.28	1	1	1	1	1	45.7816
svldll	616	0.054966	0.043618	485486	0.981336	0.911549	0.326245	71.2741	274.998	1549.18	2181.75	5407.97	1	1	1	1	1	45.7816
svldlp	616	0.054966	0.0444678	485486	0.981336	0.910604	0.335335	71.4223	275.847	1558.46	2196.87	5463.41	1	1	1	1	1	45.7816
svldlpl	616	0.054966	0.0428706	485486	0.981336	0.911884	0.330089	71.2774	275.121	1551.7	2186.14	5426.36	1	1	1	1	1	45.7816
svldltg	616	0.054966	0.0469855	485486	0.981336	0.907409	0.365994	71.9274	278.752	1590.62	2249.49	5659.17	1	1	1	1	1	45.7816
totcho	616	0.054966	0.0222717	485486	0.981336	0.944066	-0.0468075	66.1109	245.737	1252.6	1711.42	3838.6	1	1	1	1	1	45.7816
totfa	616	0.054966	0.0318285	485486	0.981336	0.933173	0.170688	68.4212	259.67	1397.44	1940.15	4581.55	1	1	1	1	1	45.7816
totpg	616	0.054966	0.0217099	485486	0.981336	0.944442	-0.0220623	66.2529	246.83	1265.5	1731.94	3905.15	1	1	1	1	1	45.7816
tyr	616	0.054966	0.0205663	485486	0.981336	0.947856	0.113218	66.9433	252.61	1339.1	1850.84	4308.28	1	1	1	1	1	45.7816
unsat	616	0.054966	0.0250692	485486	0.981336	0.931454	-0.144972	66.3223	244.273	1216.75	1651.52	3628.49	1	1	1	1	1	45.7816
val	616	0.054966	0.0212161	485486	0.981336	0.960577	0.153698	66.324	251.229	1345.88	1866.35	4393.69	1	1	1	1	1	45.7816
vldlc	616	0.054966	0.038692	485486	0.981336	0.918488	0.264389	70.2418	269.2	1487.96	2082.87	5055.66	1	1	1	1	1	45.7816
vldld	616	0.054966	0.0406775	485486	0.981336	0.912795	0.320625	71.1296	274.265	1542.26	2170.74	5369.91	1	1	1	1	1	45.7816
vldltg	616	0.054966	0.0453593	485486	0.981336	0.910236	0.354374	71.6032	277.118	1575.11	2224.73	5571.93	1	1	1	1	1	45.7816
xlhdlc	616	0.054966	0.0328541	485486	0.981336	0.920529	-0.231438	66.4968	242.952	1186.63	1601.86	3461.08	1	1	1	1	1	45.7816
xlhdlce	616	0.054966	0.0315788	485486	0.981336	0.921959	-0.210608	66.5392	243.57	1195.1	1615.32	3503.33	1	1	1	1	1	45.7816
xlhdlfc	616	0.054966	0.0354984	485486	0.981336	0.917718	-0.276219	66.3873	241.567	1168.53	1573.31	3372.94	1	1	1	1	1	45.7816
xlhdll	616	0.054966	0.0387765	485486	0.981336	0.914745	-0.298994	66.4399	241.249	1161.17	1561.29	3333.7	1	1	1	1	1	45.7816
xlhdlp	616	0.054966	0.0391034	485486	0.981336	0.914508	-0.301986	66.4361	241.169	1160.05	1559.52	3328.23	1	1	1	1	1	45.7816
xlhdlpl	616	0.054966	0.0448379	485486	0.981336	0.910383	-0.351037	66.3896	239.931	1142.2	1531.29	3241.56	1	1	1	1	1	45.7816
xlhdltg	616	0.054966	0.0232244	485486	0.981336	0.929825	-0.00721371	67.3939	251.398	1292.65	1770.4	3999.42	1	1	1	1	1	45.7816
xlvldlc	616	0.054966	0.0363859	485486	0.981336	0.917419	0.283811	70.475	270.649	1504.67	2110.15	5154.52	1	1	1	1	1	45.7816
xlvldlce	616	0.054966	0.0368377	485486	0.981336	0.917325	0.285775	70.4976	270.793	1506.35	2112.91	5164.65	1	1	1	1	1	45.7816
xlvldlfc	616	0.054966	0.0354014	485486	0.981336	0.9179	0.277403	70.3878	270.13	1498.89	2100.75	5120.72	1	1	1	1	1	45.7816
xlvldll	616	0.054966	0.0371628	485486	0.981336	0.916612	0.29552	70.6292	271.582	1515.22	2127.35	5217.02	1	1	1	1	1	45.7816
xlvldlp	616	0.054966	0.037269	485486	0.981336	0.916517	0.296953	70.6478	271.695	1516.51	2129.47	5224.75	1	1	1	1	1	45.7816
xlvldlpl	616	0.054966	0.036002	485486	0.981336	0.917339	0.282986	70.4749	270.626	1504.17	2109.29	5151	1	1	1	1	1	45.7816
xlvldltg	616	0.054966	0.0375081	485486	0.981336	0.916981	0.301274	70.6444	271.803	1519.06	2133.94	5243.51	1	1	1	1	1	45.7816
xsvldlc	616	0.054966	0.0321496	485486	0.981336	0.931205	0.137593	68.3275	258.47	1378.7	1908.91	4466.85	1	1	1	1	1	45.7816
xsvldlce	616	0.054966	0.0313334	485486	0.981336	0.930896	0.144635	68.4015	258.931	1383.74	1916.98	4494.11	1	1	1	1	1	45.7816
xsvldlfc	616	0.054966	0.031678	485486	0.981336	0.931939	0.105707	68.0433	256.59	1357.27	1874.52	4350.32	1	1	1	1	1	45.7816
xsvldll	616	0.054966	0.0364936	485486	0.981336	0.925458	0.189865	69.1423	262.936	1422.54	1978.1	4694.66	1	1	1	1	1	45.7816
xsvldlp	616	0.054966	0.0375502	485486	0.981336	0.923619	0.208841	69.4239	264.522	1438.75	2003.91	4781.93	1	1	1	1	1	45.7816
xsvldlpl	616	0.054966	0.0364512	485486	0.981336	0.930813	0.109605	68.1543	257.108	1361.37	1880.73	4368.72	1	1	1	1	1	45.7816
xsvldltg	616	0.054966	0.0437467	485486	0.981336	0.910311	0.341918	71.4983	276.339	1564.5	2206.88	5501.59	1	1	1	1	1	45.7816
xxlvldlc	616	0.054966	0.0345413	485486	0.981336	0.918302	0.260772	70.2287	269.049	1485.56	2078.81	5039.88	1	1	1	1	1	45.7816
xxlvldlce	616	0.054966	0.0336415	485486	0.981336	0.919751	0.241078	69.9655	267.486	1468.42	2051.1	4942	1	1	1	1	1	45.7816
xxlvldlfc	616	0.054966	0.0346906	485486	0.981336	0.917806	0.276535	70.3885	270.109	1498.39	2099.88	5117.11	1	1	1	1	1	45.7816
xxlvldll	616	0.054966	0.0350856	485486	0.981336	0.917693	0.267747	70.33	269.637	1491.89	2089.04	5076.05	1	1	1	1	1	45.7816
xxlvldlp	616	0.054966	0.0350956	485486	0.981336	0.917708	0.267544	70.3272	269.621	1491.71	2088.75	5075.01	1	1	1	1	1	45.7816
xxlvldlpl	616	0.054966	0.0347826	485486	0.981336	0.917374	0.265307	70.3363	269.594	1490.6	2086.76	5066.43	1	1	1	1	1	45.7816
xxlvldltg	616	0.054966	0.035107	485486	0.981336	0.918299	0.267506	70.2804	269.436	1490.64	2087.24	5071.37	1	1	1	1	1	45.7816
N_snp, number of SNPs; var_x, variance in WHR; var_y, variance in metabolite level; ncp_X, non-centrality parameter assuming a true effect size of X; power_X, post-hoc power assuming a true effect size of X; fstat = F-statistic

## Sheet: Supplementary_Table4
Supplementary Table 4: Instrumental variables for BMI after clumping
CHR	POS	SNP	Effect_Allele	Other_Allele	N	Freq_Effect_Allele	Beta	SE	P
16	53798523	rs8047395	A	G	788856	0.5061	0.0642	0.0017	0
18	57838401	rs663129	A	G	788948	0.2301	0.0545	0.0019	1.6e-178
2	635721	rs6755502	T	C	795357	0.1699	-0.0573	0.0021	2.5e-156
1	177889480	rs543874	A	G	795504	0.8048	-0.0475	0.002	1.2e-122
2	25150296	rs10182181	A	G	792111	0.5247	-0.0325	0.0016	6.7e-90
11	27679916	rs6265	T	C	795458	0.1951	-0.0412	0.0021	1e-86
4	45182527	rs10938397	A	G	793518	0.5683	-0.0324	0.0016	3.4e-86
6	50803050	rs987237	A	G	795612	0.8197	-0.0409	0.0021	9.3e-84
12	50247468	rs7138803	A	G	795588	0.3772	0.03	0.0017	2.3e-71
18	58039276	rs2229616	T	C	760183	0.02017	-0.106	0.0059	4.7e-71
19	46180184	rs11672660	T	C	768426	0.2049	-0.034	0.0021	1.7e-60
16	28883241	rs7498665	A	G	790299	0.5962	-0.0271	0.0017	5.6e-60
5	75003678	rs2307111	T	C	795430	0.6038	0.0265	0.0016	1.6e-58
11	47529947	rs7124681	A	C	795474	0.4133	0.0263	0.0016	3.2e-58
1	72838529	rs1993709	A	G	786001	0.1823	-0.0331	0.0021	1.9e-57
3	185834499	rs9816226	A	T	778333	0.1801	-0.0323	0.0021	1.6e-52
19	47569003	rs3810291	A	G	763296	0.6703	0.0274	0.0018	2.1e-52
15	68104367	rs13329567	T	C	793953	0.2308	-0.0293	0.002	1e-50
16	19935389	rs12446632	A	G	788565	0.1424	-0.0352	0.0024	2.9e-50
4	103188709	rs13107325	T	C	792045	0.07373	0.047	0.0032	1.1e-47
14	79940383	rs7144011	T	G	794117	0.2136	0.0282	0.002	5.2e-47
6	34579431	rs2744974	T	C	789647	0.338	0.0249	0.0018	1.4e-45
9	28410996	rs1412235	C	G	790147	0.3175	0.0246	0.0017	6e-45
3	49924424	rs11713193	A	G	692159	0.5073	0.0239	0.0017	2.4e-44
16	29994922	rs3814883	T	C	685519	0.4764	0.0232	0.0017	1.1e-40
1	110082886	rs7550711	T	C	769184	0.03058	0.0649	0.005	3.2e-38
1	201841476	rs2820311	A	G	691876	0.6631	-0.0235	0.0018	4.1e-38
16	4015729	rs879620	T	C	688377	0.6179	0.0231	0.0018	5.3e-38
1	78623626	rs17391694	T	C	767720	0.1189	0.0317	0.0025	7.5e-38
5	87978252	rs16903285	T	C	687944	0.8593	-0.0331	0.0026	7.6e-38
13	54102206	rs12429545	A	G	778918	0.1248	0.0316	0.0025	9.6e-38
2	58935282	rs4671328	T	G	679487	0.4467	0.0219	0.0017	2.2e-36
1	96924097	rs11165643	T	C	792657	0.5828	0.0206	0.0017	1.4e-35
7	75101065	rs17207196	T	C	668894	0.4118	-0.0221	0.0018	2.1e-35
14	25928179	rs10132280	A	C	786578	0.3017	-0.0223	0.0018	5.6e-35
16	31011183	rs4889606	A	G	788888	0.6199	0.0202	0.0017	2.8e-33
8	76806584	rs17405819	T	C	795493	0.699	0.0215	0.0018	4.3e-33
11	43648368	rs4237643	T	G	692491	0.3062	0.0223	0.0019	4.3e-33
16	69556715	rs889398	T	C	789694	0.4247	-0.0196	0.0016	1.3e-32
12	939480	rs11611246	T	G	779823	0.21	0.024	0.002	5e-32
18	21116998	rs12964689	A	G	692097	0.5176	0.0203	0.0017	5.1e-32
3	94038085	rs1454687	C	G	692324	0.4773	0.0202	0.0017	5.2e-32
3	131758077	rs1320903	A	G	691519	0.3174	0.0216	0.0018	9.2e-32
3	85866335	rs2122042	T	G	793383	0.2056	0.0235	0.002	2.3e-31
12	122963550	rs12369179	T	C	674260	0.08782	-0.0359	0.0031	2.5e-31
2	59307725	rs6545714	A	G	793368	0.6139	-0.0191	0.0017	9.1e-31
20	6612832	rs1884897	A	G	789534	0.3692	-0.0194	0.0017	1.3e-30
20	51107290	rs17806379	T	C	690043	0.1789	-0.0258	0.0022	1.5e-30
9	15634326	rs4740619	T	C	794491	0.5479	0.0186	0.0016	2.3e-30
5	107439012	rs40067	A	G	681695	0.1713	-0.0266	0.0023	7.1e-30
1	74995225	rs7551507	T	C	794579	0.5633	-0.0184	0.0016	9.3e-30
6	40371918	rs1579557	T	C	692405	0.2998	0.0213	0.0019	1.1e-29
19	18820308	rs757318	A	C	792816	0.4805	-0.0185	0.0016	2.4e-29
1	49589847	rs657452	A	G	767846	0.3784	0.0188	0.0017	7.2e-29
1	77967523	rs12049202	T	C	691566	0.203	0.024	0.0022	1e-28
16	28330790	rs2726040	C	G	756576	0.6002	0.0191	0.0017	1.2e-28
17	78611724	rs12939549	A	G	793950	0.5665	0.018	0.0016	2.7e-28
7	76608143	rs2245368	T	C	678119	0.8256	-0.0257	0.0023	4.9e-28
14	29736838	rs12885454	A	C	793069	0.3431	-0.0185	0.0017	2.4e-27
11	8639200	rs4929923	T	C	794933	0.3624	-0.0181	0.0017	7.2e-27
8	10761585	rs6985109	A	G	793993	0.5338	-0.0177	0.0017	1.5e-26
3	141275436	rs16851483	T	G	692316	0.06928	0.0369	0.0035	3.2e-26
19	30286822	rs17513613	T	C	789575	0.6764	-0.0186	0.0018	3.6e-26
3	61236462	rs2365389	T	C	783625	0.4143	-0.0174	0.0017	1.3e-25
17	46252346	rs208015	T	C	691575	0.0784	0.0356	0.0034	1.4e-25
19	45395619	rs2075650	A	G	779741	0.8606	0.0244	0.0023	1.5e-25
8	9796321	rs615632	T	C	788636	0.5299	-0.0174	0.0017	3.2e-25
15	73093991	rs7164727	T	C	791156	0.681	0.0182	0.0017	3.3e-25
10	21821274	rs7084454	A	G	678564	0.335	0.0193	0.0019	4e-25
17	1846831	rs4516268	A	C	786617	0.1925	-0.0217	0.0021	5.2e-25
5	74362222	rs4621537	A	G	529216	0.6449	0.0201	0.0019	6.1e-25
5	87697533	rs6870983	T	C	792455	0.2177	-0.0204	0.002	6.5e-25
6	35206553	rs732594	A	C	673045	0.4636	-0.018	0.0018	1e-24
1	47684677	rs977747	T	G	793546	0.4051	0.0169	0.0017	1.3e-24
5	153537893	rs7715256	T	G	795302	0.5781	-0.0166	0.0016	2.2e-24
1	50165334	rs10788915	C	G	691765	0.678	-0.0187	0.0018	2.6e-24
17	47090785	rs11079849	T	C	687694	0.3199	-0.0188	0.0019	4.8e-24
4	137083193	rs1296328	A	C	683488	0.4343	0.0179	0.0018	4.9e-24
8	73439070	rs1431659	A	G	689739	0.2656	0.0196	0.0019	6e-24
2	213413231	rs7599312	A	G	780823	0.2652	-0.0186	0.0019	6.9e-24
12	103699685	rs7488867	T	C	635746	0.2639	-0.0204	0.002	8.4e-24
10	114758349	rs7903146	T	C	795624	0.2912	-0.0181	0.0018	1.3e-23
2	205375909	rs4482463	A	C	635414	0.9213	-0.0331	0.0033	2.8e-23
17	21261560	rs4986044	T	C	787219	0.4687	-0.0164	0.0016	3.3e-23
14	103246470	rs3803286	A	G	691435	0.3431	0.0181	0.0018	4.1e-23
1	62594677	rs2481665	T	C	795247	0.5592	0.0161	0.0016	7.2e-23
21	46570896	rs427943	A	C	712095	0.4331	-0.017	0.0017	7.3e-23
2	181550962	rs1528435	T	C	794198	0.6331	0.0164	0.0017	9.1e-23
6	108996963	rs3800229	T	G	792474	0.7123	0.0175	0.0018	1.4e-22
17	34914787	rs12150665	T	C	795501	0.5942	0.0162	0.0017	1.6e-22
8	8380471	rs7827182	C	G	582727	0.4946	0.0177	0.0018	1.7e-22
13	28011963	rs1218822	A	G	794711	0.6663	0.0168	0.0017	1.9e-22
7	103417557	rs11496125	T	C	684574	0.4212	0.0169	0.0017	3e-22
11	115044850	rs1048932	A	C	795167	0.4162	-0.016	0.0017	3.8e-22
11	13331226	rs4757144	A	G	690082	0.5878	0.0169	0.0018	5.6e-22
8	11422936	rs12549150	T	C	677660	0.4842	0.017	0.0018	6.2e-22
1	96289734	rs1361739	A	G	689358	0.3264	-0.0176	0.0018	6.9e-22
16	53712135	rs1477199	A	G	794442	0.8549	-0.0228	0.0024	9.4e-22
10	99769388	rs577525	T	C	690616	0.4324	-0.0166	0.0017	9.7e-22
1	190239907	rs10920678	A	G	788624	0.4291	0.0155	0.0016	1.5e-21
14	33302882	rs17522122	T	G	774342	0.4812	0.0159	0.0017	1.5e-21
13	59178258	rs9538141	A	G	676674	0.509	0.0164	0.0017	3.5e-21
3	25106437	rs6804842	A	G	789179	0.428	-0.0156	0.0017	3.6e-21
13	33147548	rs7332115	T	G	795567	0.6266	0.0159	0.0017	3.6e-21
14	94006257	rs9989141	T	C	752768	0.6387	0.0162	0.0017	3.6e-21
8	116750548	rs2694047	A	G	690295	0.253	-0.0188	0.002	3.9e-21
2	26940294	rs12468863	T	C	784269	0.5239	-0.0153	0.0016	5.1e-21
16	20375776	rs4483850	A	T	691672	0.509	0.0162	0.0017	5.2e-21
6	163033350	rs13191362	A	G	792699	0.8802	0.0236	0.0025	5.9e-21
14	103862322	rs2010281	A	G	794009	0.3552	-0.0161	0.0017	6.7e-21
3	136300927	rs12630999	A	G	789241	0.7467	0.0175	0.0019	8.5e-21
8	8890098	rs1045529	T	C	692570	0.4449	0.0161	0.0017	1.6e-20
16	20255123	rs11074446	T	C	773181	0.8694	0.0225	0.0024	1.8e-20
2	416815	rs4639527	A	G	691706	0.6988	-0.0172	0.0019	3.3e-20
7	113028634	rs2396625	A	T	678792	0.4338	-0.0162	0.0018	3.6e-20
11	30422068	rs2065418	T	G	691707	0.6377	0.0166	0.0018	3.6e-20
5	170459675	rs7730898	A	G	792975	0.729	0.0168	0.0018	4.5e-20
12	41880909	rs2733287	A	C	681730	0.5171	-0.0157	0.0017	6.8e-20
16	3599655	rs12448257	A	G	779628	0.218	0.0184	0.002	8.1e-20
18	56883319	rs7243357	T	G	791550	0.8272	0.0194	0.0021	9.1e-20
2	50233352	rs930295	A	C	690522	0.1583	0.0211	0.0023	1e-19
13	58631525	rs9569808	A	G	692054	0.7697	0.0186	0.002	1e-19
15	95271404	rs7181498	T	C	690980	0.3691	0.0163	0.0018	1e-19
16	70514828	rs7919	A	C	685991	0.4495	-0.0158	0.0017	1e-19
5	95728898	rs6235	C	G	691708	0.7298	-0.0175	0.0019	1.5e-19
10	104685299	rs12411886	A	C	792405	0.08261	0.0271	0.003	1.5e-19
7	113353254	rs13227658	T	C	688960	0.5534	-0.0157	0.0017	1.7e-19
6	83433228	rs9294260	A	G	783533	0.4731	0.0147	0.0016	1.8e-19
13	96922191	rs1927790	T	C	794326	0.5891	-0.0148	0.0016	1.8e-19
22	40604945	rs4820408	T	G	794185	0.408	0.0151	0.0017	2.1e-19
10	102395440	rs17094222	T	C	791705	0.7961	-0.0181	0.002	2.2e-19
2	86766153	rs7557796	T	C	692414	0.3476	0.016	0.0018	2.3e-19
9	103088321	rs7025938	C	G	691581	0.6813	-0.0166	0.0019	3.7e-19
6	51152988	rs2478879	A	G	681168	0.6054	0.0159	0.0018	3.8e-19
3	85095897	rs7628129	T	C	683300	0.4666	-0.0154	0.0017	5.3e-19
19	4060707	rs895330	C	G	684271	0.8076	0.0201	0.0023	5.5e-19
10	87410904	rs7899106	A	G	793689	0.95223	-0.0331	0.0037	1e-18
3	154034950	rs355777	C	G	689978	0.4106	0.0153	0.0017	1.4e-18
13	28620036	rs9507983	T	C	692568	0.6072	-0.0156	0.0018	1.4e-18
1	1708801	rs12044597	A	G	789125	0.4971	-0.0143	0.0016	1.7e-18
2	6155557	rs10929925	A	C	787036	0.4301	-0.0143	0.0016	1.8e-18
19	31019780	rs11084553	A	G	691103	0.8482	0.021	0.0024	1.8e-18
2	105454590	rs10197031	T	C	691479	0.7166	-0.0166	0.0019	1.9e-18
6	98539519	rs901630	T	C	794597	0.3973	-0.0146	0.0017	1.9e-18
11	69445173	rs592483	T	C	781871	0.5716	-0.0147	0.0017	2e-18
11	65594820	rs7102454	T	C	691134	0.6565	-0.0158	0.0018	2.4e-18
5	95856501	rs2611742	T	C	691646	0.5961	-0.0152	0.0017	3.7e-18
19	18215247	rs273504	A	G	690672	0.5734	-0.0153	0.0018	4.4e-18
3	52815905	rs2710323	T	C	790805	0.5196	-0.0141	0.0016	4.8e-18
7	77829768	rs1852006	A	G	692290	0.3519	-0.0156	0.0018	4.9e-18
19	34309532	rs29941	A	G	794542	0.3135	-0.0152	0.0018	5.1e-18
9	120378483	rs1928295	T	C	793649	0.5539	0.0141	0.0016	5.4e-18
16	72996162	rs756717	A	G	771976	0.3973	-0.0148	0.0017	5.4e-18
3	88104411	rs1006896	A	C	691892	0.8939	0.0234	0.0027	5.5e-18
2	228985505	rs4500930	T	C	680852	0.3461	0.0156	0.0018	6.5e-18
2	147903382	rs429343	A	G	689345	0.4187	0.015	0.0017	6.8e-18
17	65870073	rs12602912	T	C	777510	0.2048	0.0176	0.0021	9.9e-18
14	47367616	rs3007105	T	C	785488	0.4697	0.0142	0.0017	1.1e-17
17	5283252	rs1000940	A	G	794558	0.7013	-0.0154	0.0018	1.1e-17
10	126594078	rs17636031	T	C	782807	0.7299	-0.016	0.0019	1.2e-17
3	170724883	rs8192675	T	C	795515	0.7112	-0.0152	0.0018	1.4e-17
13	111984244	rs2479958	A	G	664268	0.4925	0.0154	0.0018	1.5e-17
1	151018861	rs6587552	A	G	689723	0.2409	0.0173	0.002	1.6e-17
8	14095900	rs13263601	A	C	686196	0.6522	-0.0154	0.0018	2.2e-17
21	40309436	rs13047416	C	G	683228	0.6231	0.0154	0.0018	2.2e-17
18	52479487	rs8092503	A	G	777619	0.7685	-0.0165	0.0019	2.3e-17
9	16719445	rs10962549	T	C	692271	0.168	0.0198	0.0023	2.5e-17
2	62848319	rs13417156	T	C	741230	0.5639	-0.0144	0.0017	2.6e-17
7	32369148	rs215634	A	G	681296	0.3788	0.0152	0.0018	2.6e-17
16	72251132	rs811054	T	C	779353	0.5367	0.0141	0.0017	2.7e-17
8	76301610	rs2926614	T	C	688042	0.1809	-0.0189	0.0022	3.2e-17
7	99064466	rs13240600	A	G	692233	0.8448	0.0204	0.0024	3.5e-17
5	80841914	rs10942267	A	G	689084	0.6912	0.0156	0.0019	3.9e-17
2	230817437	rs2162524	T	C	691302	0.6679	-0.0155	0.0018	4.1e-17
11	130794253	rs7925214	T	C	677603	0.5133	0.0147	0.0018	4.4e-17
1	97431052	rs995258	A	C	692419	0.5779	0.0144	0.0017	4.5e-17
3	173119378	rs488029	A	G	678051	0.5492	0.0145	0.0017	5.1e-17
5	63020706	rs1503526	T	C	747347	0.5162	-0.014	0.0017	5.5e-17
6	120213880	rs2357760	A	G	791053	0.6754	0.0145	0.0017	6.8e-17
2	100814858	rs4556997	A	C	792972	0.1349	0.0197	0.0024	6.9e-17
13	66205704	rs9540493	A	G	785493	0.4419	0.0139	0.0017	8.1e-17
2	67841326	rs12477088	T	C	690936	0.5978	0.0145	0.0017	8.9e-17
16	387867	rs11866815	T	C	792501	0.2461	-0.0156	0.0019	1e-16
1	23299906	rs6692586	A	G	690921	0.168	0.0192	0.0023	1.1e-16
7	74101909	rs6964833	T	C	767150	0.7433	-0.0157	0.0019	1.2e-16
1	2444414	rs7535528	A	G	632868	0.3741	-0.0152	0.0018	1.4e-16
6	97753223	rs13209872	C	G	686531	0.3403	-0.0152	0.0018	1.4e-16
12	108376269	rs1895957	T	G	686069	0.2219	-0.0171	0.0021	1.4e-16
4	130731284	rs4864201	T	C	795263	0.3531	0.0141	0.0017	1.5e-16
2	211608379	rs4673553	T	G	686078	0.5438	-0.0142	0.0017	2.1e-16
15	51748610	rs3736485	A	G	790404	0.4557	0.0134	0.0016	2.5e-16
5	139080745	rs13174863	A	G	773762	0.8452	-0.0192	0.0023	2.9e-16
19	1891992	rs3957285	A	G	681716	0.5261	0.0144	0.0018	2.9e-16
12	24060075	rs10842240	C	G	691476	0.1158	0.0218	0.0027	3.1e-16
5	122734005	rs13184896	T	G	794825	0.4346	-0.0133	0.0016	3.3e-16
15	81058652	rs12593036	A	G	686055	0.7007	0.0154	0.0019	3.8e-16
3	104606144	rs1436344	C	G	692017	0.5922	0.0141	0.0017	4.1e-16
18	60845884	rs12454712	T	C	715252	0.6296	-0.0144	0.0018	4.4e-16
20	15819495	rs8123881	A	G	793018	0.8701	-0.0196	0.0024	4.4e-16
14	30495719	rs10483389	T	C	782081	0.04022	0.0342	0.0042	4.5e-16
6	12124855	rs2228213	A	G	795595	0.3481	-0.0139	0.0017	4.6e-16
8	77342772	rs7010763	A	G	677284	0.2906	-0.0159	0.002	4.9e-16
12	56494991	rs2271189	A	G	675192	0.4051	-0.0144	0.0018	5e-16
15	79432359	rs12595749	A	G	692290	0.5714	0.0141	0.0017	5.7e-16
4	25423538	rs6841761	T	G	793477	0.5252	-0.0131	0.0016	6.4e-16
16	53764849	rs4280233	T	G	777304	0.05502	-0.0293	0.0036	6.8e-16
2	28973883	rs4372836	T	C	794417	0.3034	0.0142	0.0018	7.3e-16
18	1839601	rs8097672	A	T	686063	0.8472	-0.02	0.0025	8.4e-16
5	43191033	rs7730004	T	C	690164	0.6693	0.0148	0.0018	9.1e-16
4	38699657	rs3209570	A	G	674149	0.3748	-0.0143	0.0018	9.8e-16
20	32553047	rs4012234	T	G	689653	0.4076	-0.0141	0.0018	9.9e-16
1	243684019	rs946824	T	C	689849	0.141	0.0206	0.0026	1.1e-15
3	42417982	rs33485	T	C	690171	0.7309	-0.0158	0.002	1.1e-15
11	134601012	rs12364470	T	G	787411	0.8374	-0.0178	0.0022	1.1e-15
1	154991389	rs905938	T	C	795227	0.7325	-0.0149	0.0019	1.2e-15
3	84221774	rs9827823	T	C	691925	0.8511	0.0193	0.0024	1.2e-15
3	90124806	rs17804073	A	T	675279	0.4433	-0.0141	0.0018	1.3e-15
4	18483405	rs10939792	C	G	636727	0.671	-0.0152	0.0019	1.4e-15
7	49616203	rs10269783	A	G	790551	0.3896	0.0133	0.0017	1.4e-15
10	118672531	rs10886017	A	C	786354	0.2524	0.0152	0.0019	1.4e-15
2	174980833	rs7573263	T	C	681572	0.4092	0.0142	0.0018	1.6e-15
2	55281901	rs7601895	C	G	679924	0.7043	0.0149	0.0019	1.7e-15
6	50275258	rs17665162	T	C	791156	0.94329	-0.0285	0.0036	1.7e-15
6	51789259	rs4711986	A	G	687827	0.3541	0.0143	0.0018	1.7e-15
7	114350102	rs2045293	T	C	683636	0.4026	0.014	0.0018	1.9e-15
9	37183628	rs13290794	A	G	688742	0.3582	-0.0141	0.0018	1.9e-15
5	50914726	rs12189178	T	C	789640	0.03783	0.0364	0.0046	2.2e-15
13	31033232	rs1045411	T	C	776153	0.2647	-0.0148	0.0019	2.3e-15
14	79499850	rs10146527	T	C	781339	0.6361	0.0137	0.0017	2.3e-15
1	112318484	rs12033257	A	G	664083	0.6165	0.0146	0.0018	2.4e-15
9	96484342	rs9650755	A	G	691183	0.7336	-0.0154	0.002	2.8e-15
5	122732050	rs13156123	T	G	685925	0.565	0.0137	0.0017	2.9e-15
9	11831420	rs17820822	T	G	690065	0.6446	0.0143	0.0018	2.9e-15
1	82379446	rs284227	T	C	792227	0.7448	-0.0147	0.0019	3.5e-15
3	135800693	rs13079205	A	G	685558	0.7263	-0.0154	0.002	3.7e-15
3	53777176	rs2680648	T	C	686125	0.765	0.016	0.002	3.8e-15
1	39569571	rs2282231	T	C	689443	0.2249	0.0165	0.0021	4.8e-15
6	33771673	rs2281819	A	T	687785	0.2302	-0.016	0.002	5.1e-15
12	90216146	rs12299814	A	C	687962	0.2525	-0.0157	0.002	5.2e-15
16	68381978	rs2307022	A	G	795159	0.3344	0.0135	0.0017	5.5e-15
3	82646519	rs716764	T	C	691701	0.8351	0.0179	0.0023	6.3e-15
2	220163543	rs11889536	A	G	688977	0.8507	0.0189	0.0024	6.4e-15
12	110903380	rs6606686	C	G	795209	0.6903	-0.0136	0.0018	7.6e-15
3	42308735	rs10460960	A	G	793248	0.8876	0.0197	0.0025	8.1e-15
11	133767622	rs329651	T	G	779232	0.8055	0.0164	0.0021	9e-15
11	131467794	rs2512885	T	C	785785	0.478	-0.0128	0.0017	9.9e-15
7	93241640	rs7780752	T	C	690830	0.64	-0.0139	0.0018	1e-14
16	24578458	rs7195386	T	C	687736	0.5014	0.0133	0.0017	1.1e-14
2	47010742	rs13012099	A	G	686541	0.3406	-0.014	0.0018	1.2e-14
18	40736590	rs1158805	A	C	691776	0.3766	-0.0137	0.0018	1.2e-14
3	62481063	rs1452075	T	C	783729	0.7277	0.0141	0.0018	1.3e-14
3	49395757	rs1800668	A	G	692292	0.3041	-0.0144	0.0019	1.3e-14
6	43757896	rs998584	A	C	757136	0.4775	-0.0131	0.0017	1.3e-14
18	58738938	rs1426284	A	G	666557	0.96317	0.0374	0.0049	1.3e-14
5	88799143	rs16867703	T	G	692118	0.6344	-0.0137	0.0018	1.4e-14
16	2097158	rs2516739	A	G	761216	0.2171	-0.0159	0.0021	1.4e-14
2	35512183	rs17327461	T	C	792231	0.4498	0.0125	0.0016	1.5e-14
16	4930100	rs1876359	T	C	792860	0.3604	0.013	0.0017	1.5e-14
2	295255	rs6548221	A	G	795394	0.2246	0.0151	0.002	1.7e-14
6	104805862	rs155510	T	G	692226	0.8088	0.0165	0.0021	1.7e-14
16	49062590	rs2080454	A	C	784784	0.6211	-0.0129	0.0017	1.7e-14
12	99611659	rs2246664	A	G	691039	0.3661	0.0137	0.0018	1.8e-14
13	40784814	rs1336486	T	G	688180	0.6795	-0.0141	0.0018	1.8e-14
10	65314711	rs2163188	C	G	686502	0.474	0.0131	0.0017	2e-14
19	19378671	rs998732	A	G	793852	0.8422	0.0171	0.0022	2e-14
3	12426936	rs10510419	T	G	789318	0.1416	-0.0177	0.0023	2.2e-14
3	107820063	rs7640424	T	C	790612	0.2969	-0.0136	0.0018	2.3e-14
9	131027982	rs7871866	C	G	683494	0.1531	0.0187	0.0024	2.3e-14
11	64090422	rs7947143	A	G	690463	0.1625	-0.018	0.0024	2.4e-14
18	39644247	rs559231	T	G	685154	0.3956	0.0135	0.0018	2.4e-14
1	11284336	rs10779751	A	G	794997	0.2744	0.0139	0.0018	2.5e-14
17	2136065	rs7217226	T	G	788202	0.6404	-0.013	0.0017	2.6e-14
20	47495560	rs6019482	T	C	685234	0.1654	-0.0178	0.0023	2.8e-14
5	144484261	rs2190788	T	G	683650	0.3106	0.0141	0.0019	2.9e-14
1	156406381	rs11264483	C	G	655917	0.6123	0.0137	0.0018	3e-14
2	164581241	rs10192119	T	G	795369	0.8327	-0.0166	0.0022	3e-14
9	129467340	rs13292976	T	C	692152	0.4458	0.0131	0.0017	3.1e-14
3	81792112	rs3849570	A	C	750266	0.3414	0.0132	0.0017	3.3e-14
2	58068741	rs1106090	A	G	786305	0.6169	-0.0127	0.0017	4.1e-14
5	133864599	rs329122	A	G	792745	0.4226	-0.0125	0.0017	4.3e-14
7	44804225	rs2289379	T	C	681639	0.398	-0.0135	0.0018	4.3e-14
8	95582606	rs12680842	A	G	782549	0.6795	0.0133	0.0018	4.4e-14
18	63373762	rs7235205	A	G	789016	0.7343	-0.0141	0.0019	4.4e-14
14	91512339	rs1951455	T	C	690040	0.2747	-0.0145	0.0019	4.5e-14
6	153381622	rs2185027	A	C	791606	0.7032	-0.0135	0.0018	5e-14
9	11280652	rs10959687	A	G	781918	0.5191	0.0123	0.0016	5e-14
1	174478100	rs12564992	A	G	795119	0.8856	-0.0196	0.0026	5.3e-14
2	48954905	rs7561278	T	C	677253	0.786	0.0159	0.0021	5.7e-14
2	198895732	rs10497810	T	C	691404	0.1729	-0.0167	0.0022	5.9e-14
8	85077686	rs733594	T	C	791828	0.718	0.0138	0.0018	5.9e-14
18	40147671	rs7239883	A	G	791591	0.6122	-0.0126	0.0017	6.1e-14
5	124330522	rs6864049	A	G	776397	0.4606	-0.0125	0.0017	6.7e-14
6	46398004	rs1554790	C	G	689945	0.5181	-0.0129	0.0017	6.8e-14
11	27526105	rs17309825	T	C	786406	0.96018	-0.0312	0.0042	6.8e-14
10	33969931	rs12762034	T	C	692191	0.92417	-0.024	0.0032	7.3e-14
11	64440920	rs506338	T	C	793359	0.2984	-0.0134	0.0018	7.8e-14
4	55505360	rs2192158	A	G	690727	0.4601	0.0129	0.0017	8.3e-14
3	158026489	rs2682406	A	T	684757	0.4174	-0.0132	0.0018	8.9e-14
11	118938371	rs1784460	A	T	680042	0.4035	0.0132	0.0018	9e-14
11	45426141	rs10838465	A	C	692129	0.6967	0.014	0.0019	9.1e-14
10	16759312	rs10795422	A	G	692108	0.3095	-0.0139	0.0019	9.3e-14
2	143960593	rs6710871	A	G	741157	0.1418	0.0179	0.0024	1e-13
15	60908307	rs340025	T	C	786830	0.4276	-0.0124	0.0017	1e-13
6	51460154	rs2579989	T	G	689602	0.1039	-0.021	0.0028	1.1e-13
9	126096522	rs10818810	A	G	770877	0.3908	0.0126	0.0017	1.1e-13
7	2103668	rs6461115	A	G	791735	0.7715	0.0144	0.0019	1.2e-13
17	15943910	rs1075901	T	C	794789	0.4361	-0.0121	0.0016	1.2e-13
18	45921214	rs7239114	A	G	769496	0.5403	0.0124	0.0017	1.2e-13
3	62711674	rs538579	C	G	688452	0.3228	0.0137	0.0019	1.3e-13
7	150638484	rs2907948	A	G	794299	0.2427	-0.0141	0.0019	1.3e-13
11	17394073	rs10832778	C	G	783042	0.3778	-0.0125	0.0017	1.3e-13
14	62360464	rs217671	A	G	691456	0.7281	-0.0144	0.0019	1.3e-13
3	44045981	rs3852012	A	G	790499	0.6876	-0.0131	0.0018	1.4e-13
13	86536006	rs1330052	C	G	691613	0.6496	-0.0132	0.0018	1.5e-13
10	88096047	rs10887578	C	G	679172	0.4896	0.0128	0.0017	1.6e-13
1	46487168	rs946526	T	C	674813	0.04332	-0.0314	0.0043	1.7e-13
3	123211064	rs10668	T	G	677610	0.5249	-0.0131	0.0018	1.7e-13
4	31023610	rs10007906	A	C	686479	0.3603	0.0133	0.0018	1.7e-13
13	112218924	rs12868881	A	T	690036	0.42	0.0128	0.0017	1.7e-13
9	27777012	rs7874154	T	C	685829	0.5021	-0.0127	0.0017	1.8e-13
11	84814393	rs349088	A	C	684401	0.4976	-0.0128	0.0017	1.8e-13
2	172599615	rs6738445	T	C	787966	0.2836	-0.0133	0.0018	1.9e-13
15	62316035	rs12595158	T	C	775095	0.02362	-0.0394	0.0054	1.9e-13
5	86769015	rs323742	A	T	681360	0.97211	-0.041	0.0056	2e-13
7	50564204	rs3807566	T	G	687535	0.443	-0.0127	0.0017	2e-13
2	208255518	rs17203016	A	G	786272	0.804	-0.015	0.002	2.1e-13
2	104420858	rs6707445	A	G	679298	0.4543	0.0128	0.0017	2.1e-13
12	89758046	rs1689437	A	G	781932	0.93352	-0.0251	0.0034	2.1e-13
18	42598463	rs954018	A	G	795474	0.3053	-0.013	0.0018	2.1e-13
3	131581404	rs16845875	T	G	790327	0.7639	0.0139	0.0019	2.2e-13
4	140881964	rs769674	A	T	685942	0.6781	0.0135	0.0018	2.2e-13
4	28561990	rs6448587	A	C	691097	0.8109	0.0167	0.0023	2.3e-13
5	64168193	rs2367112	T	G	794305	0.5081	0.0119	0.0016	2.3e-13
4	112713436	rs326889	T	C	688030	0.3928	-0.0129	0.0018	2.4e-13
15	78012618	rs11855853	T	C	682564	0.2649	-0.0145	0.002	2.4e-13
16	9713688	rs1990573	A	G	788031	0.3155	-0.013	0.0018	2.4e-13
2	142959931	rs2890652	T	C	674785	0.8241	-0.017	0.0023	2.5e-13
8	85696337	rs2634047	C	G	683222	0.2422	-0.0149	0.002	2.5e-13
4	171632637	rs1522569	T	G	689573	0.8181	0.0164	0.0022	2.9e-13
6	131898208	rs2246012	T	C	795598	0.8372	-0.0158	0.0022	3.1e-13
8	62117973	rs6471941	A	G	793986	0.1684	0.0156	0.0021	3.1e-13
18	36182440	rs1365466	T	C	791868	0.7406	-0.0137	0.0019	3.3e-13
3	123093541	rs2124499	C	G	785955	0.3718	-0.0123	0.0017	3.4e-13
1	202116238	rs9077	A	G	663139	0.33	-0.0138	0.0019	3.5e-13
11	825777	rs4963120	T	C	669736	0.5654	0.013	0.0018	3.6e-13
12	69642315	rs10878946	T	C	685707	0.714	-0.0141	0.0019	3.6e-13
1	6713114	rs2235564	T	C	691544	0.3466	0.0131	0.0018	3.7e-13
17	61728881	rs8075273	A	C	795026	0.2815	-0.0133	0.0018	3.7e-13
1	66434743	rs7519259	A	G	681362	0.5356	0.0125	0.0017	3.8e-13
6	26100023	rs1150659	A	G	790405	0.2254	-0.0139	0.0019	3.8e-13
9	111932342	rs6477694	T	C	789230	0.6441	-0.0123	0.0017	3.8e-13
17	79081724	rs4969387	C	G	678051	0.7463	-0.0145	0.002	4.3e-13
20	25195509	rs6050446	A	G	766287	0.02999	-0.0343	0.0047	4.4e-13
1	32191798	rs945211	C	G	678874	0.6363	0.013	0.0018	4.5e-13
14	101144596	rs12147845	T	C	687445	0.1135	0.0199	0.0027	4.5e-13
5	3488462	rs16871902	A	G	690830	0.4877	0.0125	0.0017	4.6e-13
7	70040558	rs4718966	T	C	686820	0.4183	0.0127	0.0018	4.6e-13
17	28074563	rs1038088	T	G	794680	0.4919	-0.0117	0.0016	4.6e-13
18	73498528	rs11150911	A	C	781716	0.2809	0.0133	0.0018	4.7e-13
13	79563749	rs9530843	A	C	674325	0.5558	0.0128	0.0018	4.8e-13
9	94180627	rs7869771	A	C	679436	0.7353	0.014	0.0019	4.9e-13
2	207197155	rs12989476	T	C	687666	0.3521	0.013	0.0018	5e-13
4	65700865	rs11945861	A	G	682451	0.2369	-0.0148	0.002	5e-13
4	89054667	rs4148155	A	G	794889	0.8873	0.0188	0.0026	5e-13
22	41884954	rs738140	A	G	687178	0.6787	0.0135	0.0019	5.1e-13
11	48333360	rs1483121	A	G	789455	0.1449	-0.0169	0.0023	5.3e-13
9	33827694	rs10971721	T	C	686442	0.109	-0.0199	0.0028	5.7e-13
20	25059442	rs6138482	T	C	795349	0.1974	0.0147	0.002	5.8e-13
14	40801751	rs1955540	T	C	690251	0.1922	-0.0158	0.0022	6.2e-13
1	119546842	rs10923724	T	C	789514	0.5725	-0.0118	0.0016	6.4e-13
16	24806420	rs7186893	T	G	690831	0.2686	-0.0141	0.002	6.5e-13
15	46584787	rs12439798	T	G	690093	0.4228	0.0125	0.0017	6.9e-13
2	211988412	rs7421089	T	C	692063	0.2888	0.0135	0.0019	7.5e-13
2	50735998	rs17536077	C	G	687382	0.3924	-0.0127	0.0018	7.9e-13
2	203820275	rs3731695	T	C	793581	0.4418	-0.0116	0.0016	7.9e-13
3	86251199	rs1512914	T	G	689895	0.6111	-0.0126	0.0018	8.1e-13
12	112610714	rs11066188	A	G	792755	0.4181	-0.012	0.0017	8.1e-13
12	133426483	rs11614340	T	C	692325	0.6908	-0.0133	0.0019	8.5e-13
2	219279097	rs7607369	A	G	790384	0.4387	0.0117	0.0016	9.3e-13
12	124409502	rs7133378	A	G	784423	0.3269	0.0125	0.0018	9.4e-13
1	195047936	rs12041258	T	C	688602	0.7713	0.0146	0.002	9.5e-13
15	66741387	rs11629783	C	G	690824	0.7692	0.0146	0.002	9.8e-13
9	92191256	rs10797115	T	C	687215	0.5365	0.0124	0.0017	9.9e-13
8	30865733	rs1421334	A	C	680665	0.4569	0.0125	0.0018	1e-12
17	39573713	rs16966801	A	G	692286	0.7984	-0.0156	0.0022	1.1e-12
19	18439383	rs12985909	T	C	794842	0.5426	-0.0118	0.0017	1.1e-12
20	41987392	rs2143253	A	G	684760	0.1189	-0.0188	0.0026	1.1e-12
5	60715446	rs6449532	T	C	691904	0.3545	-0.0127	0.0018	1.2e-12
18	31251276	rs1941697	A	G	692446	0.4538	0.0123	0.0017	1.2e-12
1	155739430	rs6695119	T	C	601292	0.01783	0.0413	0.0058	1.3e-12
6	42676480	rs9349239	A	G	687917	0.492	0.0122	0.0017	1.3e-12
9	29672405	rs11792311	A	G	682503	0.2388	-0.0144	0.002	1.3e-12
10	125220036	rs845084	A	G	685413	0.2678	0.014	0.002	1.3e-12
16	82872628	rs7206608	C	G	689058	0.6854	-0.0132	0.0019	1.3e-12
3	194863794	rs4677812	A	C	691839	0.2806	-0.0136	0.0019	1.4e-12
11	131957293	rs1625427	T	C	676334	0.6504	0.013	0.0018	1.4e-12
11	132641959	rs4936175	T	C	692569	0.5555	-0.0122	0.0017	1.4e-12
12	17196832	rs7313220	A	G	689327	0.4861	0.0122	0.0017	1.4e-12
7	121964349	rs1899689	T	C	794654	0.3986	0.0117	0.0016	1.5e-12
12	112072424	rs11065987	A	G	795098	0.5734	0.0118	0.0017	1.5e-12
8	81375457	rs16907751	T	C	776010	0.1047	-0.0209	0.003	1.6e-12
2	674963	rs12990777	A	G	794598	0.7496	-0.0131	0.0019	1.7e-12
3	51311574	rs10433609	A	T	689684	0.8316	0.0162	0.0023	1.7e-12
3	52268866	rs353547	T	C	794521	0.3897	0.0118	0.0017	1.7e-12
8	67202787	rs16932761	A	G	685108	0.2542	-0.014	0.002	1.7e-12
10	103984060	rs7083450	T	C	795609	0.8388	0.0159	0.0023	1.7e-12
15	73645403	rs11630240	A	G	678695	0.07109	-0.0239	0.0034	1.7e-12
7	27231762	rs4722672	T	C	784309	0.8151	-0.0151	0.0021	1.8e-12
7	77055885	rs740157	A	G	787152	0.4322	0.0116	0.0016	1.8e-12
3	78458928	rs6419734	T	C	688250	0.1521	0.0174	0.0025	1.9e-12
4	162129844	rs13110266	A	G	791087	0.4065	-0.0117	0.0017	1.9e-12
9	133783566	rs4740383	A	G	662683	0.416	0.0126	0.0018	1.9e-12
1	107977075	rs17531363	A	C	687883	0.6967	0.0133	0.0019	2e-12
5	119372533	rs6595205	C	G	794525	0.4695	0.0114	0.0016	2e-12
7	138794149	rs1814170	A	T	686628	0.8946	0.0203	0.0029	2.1e-12
12	33379440	rs10772055	C	G	792168	0.8656	-0.0172	0.0024	2.1e-12
19	30945171	rs33439	T	C	690737	0.6025	0.0124	0.0018	2.1e-12
20	62691550	rs6512302	C	G	686053	0.7511	0.0142	0.002	2.1e-12
3	183522231	rs263041	A	G	692268	0.3669	0.0124	0.0018	2.2e-12
6	154309808	rs10499276	T	C	794584	0.1242	0.0172	0.0025	2.2e-12
15	75131959	rs936227	A	G	793122	0.3892	-0.0118	0.0017	2.3e-12
1	33232525	rs12022461	A	G	692241	0.1795	-0.0159	0.0023	2.4e-12
8	101947453	rs3134353	A	T	679869	0.3868	-0.0125	0.0018	2.5e-12
20	21381121	rs1409818	T	C	690984	0.1156	0.0201	0.0029	2.5e-12
3	70539559	rs11915371	A	C	690829	0.7962	-0.0149	0.0021	2.6e-12
13	67472713	rs9571687	A	C	690974	0.329	-0.0129	0.0018	2.8e-12
6	143185683	rs765875	T	C	690961	0.4808	-0.0121	0.0017	3e-12
16	15129459	rs4985155	A	G	794269	0.6631	0.012	0.0017	3e-12
2	165427825	rs1521527	C	G	678175	0.5324	-0.0121	0.0017	3.1e-12
9	109072075	rs7024334	T	G	782431	0.2258	0.0138	0.002	3.1e-12
11	130714861	rs10894267	T	C	684306	0.5357	-0.0121	0.0017	3.1e-12
3	181329682	rs6443750	T	C	776837	0.1932	-0.0148	0.0021	3.2e-12
11	2234690	rs10840606	A	G	642006	0.8259	-0.0164	0.0024	3.2e-12
1	173947191	rs13375205	A	G	691411	0.1179	0.019	0.0027	3.6e-12
14	99700080	rs4082793	T	C	686991	0.421	-0.0122	0.0018	3.6e-12
2	40291940	rs6713781	C	G	674261	0.4136	-0.0123	0.0018	3.8e-12
1	107885018	rs12035149	C	G	691352	0.777	-0.0146	0.0021	3.9e-12
1	54730651	rs3766430	T	C	791258	0.5591	-0.0113	0.0016	3.9e-12
4	147376805	rs11736228	A	T	691580	0.7413	0.0139	0.002	4.1e-12
7	71434369	rs4717623	T	C	692442	0.2551	-0.0135	0.002	4.2e-12
17	31475545	rs3930349	A	C	691857	0.2196	-0.0144	0.0021	4.2e-12
6	119508871	rs9387640	T	C	783371	0.363	-0.0119	0.0017	4.3e-12
12	90628230	rs2579106	T	C	685338	0.7326	-0.0136	0.002	4.8e-12
1	197094030	rs6676084	T	C	786902	0.3091	-0.0122	0.0018	4.9e-12
9	73791849	rs2174307	C	G	686559	0.4067	0.0121	0.0017	4.9e-12
4	3298800	rs2051559	T	C	689307	0.8692	-0.0176	0.0026	5e-12
21	42653237	rs1964927	A	G	685665	0.3617	-0.0124	0.0018	5e-12
12	121661966	rs3887080	A	G	690624	0.1214	0.0181	0.0026	5.1e-12
2	207956108	rs1263618	T	C	790501	0.6858	-0.012	0.0017	5.3e-12
10	104412049	rs10883759	A	G	791911	0.3023	-0.0122	0.0018	5.4e-12
8	4288577	rs1658820	T	G	669427	0.2468	0.0141	0.0021	5.9e-12
13	54385284	rs962796	T	C	692479	0.2052	0.0148	0.0022	5.9e-12
7	69598328	rs1035010	T	C	637868	0.2566	0.0139	0.002	6.2e-12
1	92976590	rs6690764	A	G	733760	0.7916	-0.0154	0.0022	6.3e-12
11	43936945	rs10768994	T	C	791685	0.5663	0.0114	0.0017	6.4e-12
11	29224006	rs2467594	A	G	691404	0.3635	-0.0122	0.0018	6.5e-12
1	174885129	rs6691857	T	C	686532	0.03145	-0.0347	0.0051	6.9e-12
8	28021769	rs1982441	T	G	687705	0.1381	0.0175	0.0026	7e-12
14	69789755	rs3902951	T	G	773819	0.7545	-0.0134	0.002	7e-12
10	76421216	rs10824218	A	T	669278	0.5522	0.0122	0.0018	7.2e-12
3	138091140	rs1199334	A	G	793336	0.1877	0.0142	0.0021	7.3e-12
6	100600097	rs17789218	T	C	793904	0.7608	-0.013	0.0019	7.4e-12
2	79482643	rs934515	A	G	686026	0.1178	0.0185	0.0027	7.6e-12
9	81334684	rs1634350	A	C	681977	0.4214	0.012	0.0018	7.6e-12
14	73463479	rs1007934	A	G	692411	0.415	-0.012	0.0017	7.6e-12
2	60203917	rs12476772	A	C	690595	0.3326	0.0123	0.0018	8.3e-12
2	69562127	rs7607351	T	C	685674	0.5807	0.0119	0.0017	8.4e-12
2	165528624	rs1128249	T	G	795314	0.4003	0.0113	0.0017	8.5e-12
14	88308044	rs12888545	A	G	688605	0.7481	-0.0136	0.002	9.1e-12
3	44226332	rs4682718	A	G	687043	0.82	-0.0154	0.0023	9.9e-12
1	50709222	rs4926853	A	G	791580	0.6769	0.0119	0.0017	1e-11
6	13189275	rs9367368	T	C	786723	0.6967	0.0121	0.0018	1e-11
7	26698848	rs11971041	A	G	689741	0.90616	-0.021	0.0031	1e-11
16	82438337	rs12922346	C	G	679615	0.2657	0.0136	0.002	1e-11
1	209543560	rs17014375	T	G	690856	0.8652	-0.0172	0.0025	1.1e-11
1	107617707	rs1730859	A	G	788691	0.6584	-0.0118	0.0017	1.1e-11
5	92415111	rs2009416	T	C	691741	0.361	-0.0121	0.0018	1.1e-11
10	133992689	rs4880341	T	C	689012	0.5606	-0.0118	0.0017	1.1e-11
13	54828961	rs7995015	T	G	685310	0.3141	0.0128	0.0019	1.1e-11
15	31877690	rs7172627	A	G	690458	0.5281	-0.0117	0.0017	1.1e-11
18	69224478	rs8089514	A	T	668999	0.359	0.0126	0.0019	1.1e-11
6	124925032	rs2875762	C	G	685199	0.2473	0.0139	0.002	1.2e-11
1	7727854	rs1891215	T	C	684485	0.5426	-0.0117	0.0017	1.3e-11
4	102183594	rs2850969	T	C	691825	0.8573	-0.0165	0.0024	1.3e-11
15	63793238	rs11635675	T	G	688719	0.6465	0.0124	0.0018	1.3e-11
15	47914691	rs1912631	A	G	685439	0.4088	-0.0119	0.0018	1.3e-11
12	54667285	rs4759075	T	C	795195	0.5986	0.0112	0.0017	1.4e-11
20	54394975	rs6014523	T	C	691275	0.8032	0.0149	0.0022	1.4e-11
2	59150222	rs6545709	A	G	681935	0.09904	-0.0203	0.003	1.5e-11
6	90322237	rs16882001	A	G	687690	0.94943	-0.0269	0.004	1.5e-11
2	41712849	rs2063177	A	G	687196	0.3541	0.012	0.0018	1.6e-11
3	20441050	rs4858193	T	C	686850	0.7221	0.0129	0.0019	1.6e-11
6	160774441	rs486359	C	G	770999	0.4853	0.0112	0.0017	1.6e-11
12	14413931	rs12422552	C	G	689543	0.2663	-0.0134	0.002	1.6e-11
20	44904838	rs2425840	A	C	681680	0.5941	-0.0119	0.0018	1.6e-11
3	11640481	rs17776719	A	G	688708	0.854	-0.0167	0.0025	1.7e-11
12	113184739	rs739742	A	C	789947	0.6794	0.0119	0.0018	1.7e-11
17	77796889	rs1285245	C	G	687342	0.3669	-0.0121	0.0018	1.7e-11
6	26758479	rs4711122	T	C	692595	0.2565	-0.0133	0.002	1.9e-11
10	102635475	rs10883553	A	C	690191	0.4511	0.0119	0.0018	1.9e-11
1	65987164	rs11208662	C	G	691220	0.0884	0.0209	0.0031	2e-11
7	28196413	rs849135	A	G	793909	0.4914	0.0109	0.0016	2e-11
10	27312657	rs12779943	T	C	692211	0.08209	0.0213	0.0032	2e-11
11	122522375	rs7941030	T	C	795457	0.6141	-0.0112	0.0017	2e-11
14	101539384	rs7147503	T	C	691094	0.3697	-0.0119	0.0018	2e-11
2	44764879	rs11124991	A	T	683784	0.6797	0.0123	0.0018	2.1e-11
3	48092017	rs4858887	A	C	692416	0.6811	-0.0124	0.0019	2.1e-11
3	41310470	rs9814633	A	G	691120	0.3434	0.0122	0.0018	2.1e-11
8	20668624	rs2616192	T	G	683969	0.6775	0.0125	0.0019	2.1e-11
6	73922654	rs9688431	T	C	789356	0.93966	0.0231	0.0035	2.4e-11
9	23356935	rs10811901	A	G	768325	0.5591	0.0111	0.0017	2.5e-11
4	20120274	rs6849518	T	C	687979	0.1263	0.0173	0.0026	2.6e-11
12	68205604	rs1819844	A	G	793238	0.1797	0.0143	0.0021	2.6e-11
9	6954557	rs10975933	C	G	683622	0.6556	0.0122	0.0018	2.7e-11
12	19312221	rs1399471	C	G	689884	0.2608	-0.0131	0.002	2.7e-11
20	61530915	rs6011457	A	T	690692	0.4975	-0.0116	0.0017	2.7e-11
3	45374496	rs4683096	T	G	682633	0.4388	0.0116	0.0017	2.8e-11
8	34503776	rs7844647	T	C	793703	0.7319	0.0123	0.0018	2.8e-11
16	56489343	rs12448738	A	C	691932	0.8629	-0.0168	0.0025	2.8e-11
18	60763112	rs11152368	A	G	691093	0.5083	-0.0115	0.0017	2.8e-11
6	21919387	rs7760082	A	G	690649	0.6646	-0.0122	0.0018	2.9e-11
10	19776828	rs12776880	A	T	676100	0.6828	0.0128	0.0019	3e-11
20	54157497	rs559267	A	G	794315	0.6642	-0.0115	0.0017	3e-11
6	126089285	rs13209968	C	G	692069	0.5177	0.0114	0.0017	3.1e-11
15	52369728	rs2414128	T	C	678329	0.5712	0.0118	0.0018	3.2e-11
4	113313986	rs4834272	T	C	791609	0.6682	-0.0115	0.0017	3.3e-11
7	39448936	rs2237403	T	C	692017	0.3422	-0.0121	0.0018	3.3e-11
18	76742544	rs1787267	C	G	692092	0.06268	-0.0237	0.0036	3.4e-11
19	1952090	rs4534977	A	G	691773	0.6012	0.0117	0.0018	3.4e-11
17	46669430	rs9299	T	C	692577	0.6471	0.0121	0.0018	3.6e-11
19	12992579	rs7249143	T	G	678777	0.3082	0.0126	0.0019	3.6e-11
6	130349119	rs6569648	T	C	795618	0.7726	-0.0126	0.0019	3.7e-11
12	114437708	rs4766710	A	G	691939	0.9358	0.0229	0.0035	3.7e-11
12	118409640	rs7973955	A	G	684108	0.2847	-0.0126	0.0019	3.7e-11
16	6728603	rs12149756	A	G	791455	0.2554	-0.0125	0.0019	3.7e-11
4	77096118	rs17001561	A	G	794327	0.1573	0.0151	0.0023	3.8e-11
7	24354300	rs4307239	A	G	687289	0.5422	-0.0115	0.0017	3.9e-11
1	98328093	rs4523552	T	C	687770	0.2229	0.0137	0.0021	4e-11
2	161265910	rs12692596	T	C	791438	0.3651	0.011	0.0017	4e-11
16	81728081	rs2012502	A	C	783779	0.3717	0.0113	0.0017	4.2e-11
1	33776728	rs4653017	T	C	686378	0.6818	0.0122	0.0018	4.5e-11
3	35696096	rs11129662	A	G	688778	0.6687	-0.0121	0.0018	4.5e-11
3	56114861	rs12488237	T	C	787551	0.94773	-0.0235	0.0036	4.5e-11
8	15536311	rs2543132	C	G	688326	0.8134	0.0146	0.0022	5e-11
9	127049237	rs10818938	A	G	691410	0.4215	0.0114	0.0017	5.1e-11
20	53453850	rs6023633	A	G	670718	0.763	-0.0138	0.0021	5.1e-11
8	23389571	rs11781222	T	C	789828	0.8714	0.0158	0.0024	5.3e-11
6	100987009	rs12206564	T	C	689836	0.505	-0.0113	0.0017	5.4e-11
1	17301672	rs761423	T	C	692545	0.55	0.0113	0.0017	5.5e-11
3	116937546	rs6804181	A	T	687538	0.8213	0.0153	0.0023	5.5e-11
19	30683879	rs2866816	T	C	688980	0.7393	0.0129	0.002	5.6e-11
2	59885411	rs174845	T	C	691321	0.1897	0.0144	0.0022	5.7e-11
18	58227112	rs1430387	T	C	689325	0.5705	0.0114	0.0017	5.8e-11
9	87293457	rs1187352	T	C	688522	0.3482	-0.0119	0.0018	6e-11
17	35057883	rs4796243	A	G	691686	0.3029	-0.0124	0.0019	6.1e-11
4	180167906	rs7683836	A	G	686968	0.5405	-0.0114	0.0017	6.3e-11
5	106385815	rs13168288	A	G	706550	0.7497	0.0133	0.002	6.4e-11
5	105876806	rs11739877	T	C	692540	0.6118	0.0117	0.0018	6.6e-11
1	210095527	rs6661316	T	C	795169	0.5765	0.0106	0.0016	6.8e-11
8	143300279	rs4072917	A	G	684720	0.4694	0.0115	0.0018	6.9e-11
6	34072215	rs2499714	T	C	777803	0.09232	0.0187	0.0029	7e-11
3	108188755	rs11917965	A	C	691306	0.6085	-0.0115	0.0018	7.2e-11
10	77534000	rs4745794	A	G	678128	0.4843	-0.0114	0.0017	7.2e-11
1	242986063	rs2491864	A	G	690625	0.215	0.0137	0.0021	7.3e-11
16	30510571	rs1557672	T	C	779034	0.363	-0.0114	0.0018	7.3e-11
4	94409429	rs1485038	T	C	683869	0.7965	0.0143	0.0022	7.4e-11
9	102100348	rs4989244	A	G	690466	0.4112	-0.0113	0.0017	7.5e-11
18	42950629	rs10438964	T	C	686868	0.2757	-0.0127	0.0019	7.6e-11
8	64727201	rs705980	T	C	688848	0.4757	-0.0112	0.0017	7.7e-11
10	75848517	rs6480715	A	G	605152	0.5164	0.0119	0.0018	7.9e-11
3	35117776	rs11921432	T	C	674904	0.8912	-0.018	0.0028	8e-11
3	156893782	rs6767619	C	G	691865	0.345	0.0119	0.0018	8.1e-11
5	87100609	rs12520006	A	G	671594	0.90213	-0.0203	0.0031	8.2e-11
15	59002755	rs17236194	T	C	790933	0.8655	-0.0153	0.0024	8.3e-11
19	51812034	rs4802778	A	G	686198	0.5745	-0.0116	0.0018	8.4e-11
4	145261999	rs6852276	A	G	781303	0.5982	-0.0108	0.0017	8.5e-11
15	74286929	rs5742914	T	C	679703	0.1355	0.0175	0.0027	8.8e-11
2	56603985	rs13432055	T	C	790223	0.7141	-0.0117	0.0018	8.9e-11
6	20705590	rs11753081	T	G	790084	0.8251	0.0138	0.0021	8.9e-11
10	93032943	rs2631681	T	C	789736	0.3252	-0.0113	0.0017	8.9e-11
18	53335512	rs11659764	A	T	690582	0.05297	-0.0253	0.0039	8.9e-11
2	81816251	rs1371108	A	C	684620	0.3247	0.0119	0.0018	9e-11
18	22137319	rs16940823	A	C	684252	0.1905	-0.0146	0.0023	9e-11
8	89408196	rs2174367	T	G	684335	0.3136	-0.0121	0.0019	9.3e-11
2	145616899	rs7560871	A	G	691571	0.07332	0.0218	0.0034	9.6e-11
4	143663206	rs331949	T	C	787844	0.6266	-0.011	0.0017	1e-10
2	236801872	rs4663629	A	G	686571	0.2384	0.0133	0.0021	1.1e-10
3	118023515	rs779206	A	G	689160	0.7336	-0.0127	0.002	1.1e-10
4	91253956	rs1903579	C	G	690564	0.5502	0.0111	0.0017	1.1e-10
7	6418275	rs7784465	T	C	685477	0.8607	-0.0164	0.0025	1.1e-10
12	91237920	rs11105839	A	T	781573	0.3799	-0.0109	0.0017	1.1e-10
21	41427168	rs2837398	A	C	680214	0.5958	-0.0114	0.0018	1.1e-10
3	50775446	rs11712367	T	C	692497	0.8437	0.0156	0.0024	1.2e-10
14	46838144	rs8007908	A	G	692353	0.4321	-0.0111	0.0017	1.2e-10
12	110046698	rs17608150	T	C	791472	0.07536	0.0196	0.0031	1.3e-10
16	62803841	rs11075489	T	C	688802	0.4828	-0.0111	0.0017	1.3e-10
3	196088464	rs6764533	A	G	690832	0.359	0.0116	0.0018	1.4e-10
4	95991417	rs1863652	A	G	692539	0.3449	-0.0115	0.0018	1.4e-10
5	50344550	rs17819597	C	G	688244	0.1346	0.0161	0.0025	1.4e-10
15	99521883	rs12905439	C	G	675205	0.6607	0.0118	0.0018	1.4e-10
16	54152620	rs12597712	C	G	727187	0.4201	-0.0109	0.0017	1.4e-10
15	53525415	rs10163018	T	C	689715	0.3748	-0.0114	0.0018	1.5e-10
15	41995199	rs12148330	A	T	692532	0.181	0.0142	0.0022	1.5e-10
1	205774839	rs823074	T	C	689143	0.5884	0.0112	0.0017	1.6e-10
4	103748224	rs223391	A	G	793455	0.1947	-0.0131	0.0021	1.6e-10
6	41133806	rs7748777	A	G	790069	0.4587	0.0105	0.0016	1.6e-10
6	64159064	rs9361779	A	C	690422	0.5572	0.011	0.0017	1.6e-10
1	171435542	rs16864515	A	C	690508	0.09273	0.0186	0.0029	1.7e-10
5	153148731	rs10155614	A	G	692568	0.1124	-0.0174	0.0027	1.7e-10
5	139714564	rs2074613	T	C	689896	0.5551	0.0111	0.0017	1.7e-10
5	112176756	rs459552	A	T	782145	0.7691	-0.0126	0.002	1.7e-10
11	43534247	rs7929418	T	C	688490	0.3866	0.0113	0.0018	1.7e-10
11	118365210	rs9332817	C	G	530761	0.02561	-0.0382	0.006	1.7e-10
15	53143170	rs16965225	T	G	778398	0.06741	0.0216	0.0034	1.7e-10
20	17102860	rs852056	T	C	691874	0.2416	0.0128	0.002	1.8e-10
1	174983207	rs16847706	T	G	691032	0.8844	-0.0176	0.0028	1.9e-10
2	142293146	rs17551974	A	C	691115	0.1782	-0.0141	0.0022	1.9e-10
5	94206202	rs159032	T	C	682583	0.2439	0.0129	0.002	1.9e-10
6	163817911	rs9364687	T	G	790296	0.4114	-0.0106	0.0017	1.9e-10
7	39058577	rs702820	T	C	689651	0.8844	-0.017	0.0027	1.9e-10
12	39430048	rs11170468	A	C	795265	0.7674	0.0123	0.0019	1.9e-10
16	9412804	rs249292	T	C	683503	0.6895	0.012	0.0019	1.9e-10
12	82465797	rs11115176	T	C	792384	0.7601	0.0121	0.0019	2e-10
3	125205106	rs9848399	A	G	692421	0.8754	0.0164	0.0026	2.1e-10
9	101477500	rs420158	T	C	795595	0.734	-0.0119	0.0019	2.1e-10
4	44480783	rs10009336	T	C	794766	0.1638	-0.014	0.0022	2.2e-10
5	137631073	rs7716275	T	G	781833	0.1933	-0.0132	0.0021	2.2e-10
7	77417584	rs1544459	T	C	795359	0.5464	-0.0103	0.0016	2.2e-10
11	72444583	rs7123876	T	C	793551	0.754	-0.0119	0.0019	2.2e-10
13	99120484	rs7334078	T	C	688374	0.7118	0.0121	0.0019	2.2e-10
9	126290554	rs755407	T	C	790662	0.2816	0.0116	0.0018	2.3e-10
20	16564210	rs4814512	A	C	692559	0.782	0.0133	0.0021	2.3e-10
3	114417675	rs17619973	A	G	781150	0.9254	0.02	0.0032	2.4e-10
5	63954744	rs4700646	A	G	688005	0.474	0.0109	0.0017	2.4e-10
8	74689288	rs2170382	T	C	690485	0.1203	0.0172	0.0027	2.4e-10
3	13433158	rs9845966	T	G	778076	0.4521	0.0105	0.0017	2.5e-10
8	87519542	rs7006629	T	C	691635	0.5258	0.0109	0.0017	2.5e-10
9	8845911	rs1865341	T	C	688863	0.758	0.0128	0.002	2.5e-10
11	93221105	rs2605603	A	G	790857	0.4887	-0.0103	0.0016	2.5e-10
2	37046711	rs4670627	T	C	794641	0.5629	0.0105	0.0017	2.6e-10
2	25524944	rs7581217	T	C	690507	0.3427	0.0117	0.0019	2.6e-10
3	77667044	rs1523768	A	G	794306	0.6798	-0.011	0.0017	2.6e-10
3	180952891	rs2718786	A	G	688485	0.3808	0.0112	0.0018	2.7e-10
6	137675541	rs13201877	A	G	790570	0.8601	-0.0152	0.0024	2.7e-10
7	100804140	rs1048303	T	C	690582	0.5862	-0.0111	0.0018	2.7e-10
12	2152655	rs2429150	A	C	686276	0.5836	-0.0111	0.0018	2.7e-10
15	36402716	rs8036040	A	C	691068	0.4932	0.0109	0.0017	2.7e-10
16	69419083	rs8061382	A	T	672827	0.03601	-0.0307	0.0049	2.7e-10
17	42254011	rs7220138	C	G	638185	0.696	-0.0123	0.0019	2.7e-10
22	48875699	rs9615905	T	C	690274	0.45	0.011	0.0017	2.7e-10
3	134665159	rs10935143	A	G	688983	0.4535	-0.0109	0.0017	2.8e-10
2	198297156	rs16865650	T	C	692481	0.1833	-0.0137	0.0022	2.9e-10
2	166186923	rs3769948	A	G	692300	0.7534	0.0125	0.002	2.9e-10
8	112270826	rs13250058	T	G	787870	0.6771	0.0112	0.0018	2.9e-10
8	118895712	rs17450772	T	C	525306	0.8875	-0.0189	0.003	2.9e-10
3	15873407	rs11128760	A	G	690962	0.4026	0.011	0.0017	3.1e-10
3	88749998	rs13072412	A	C	691851	0.5197	-0.0108	0.0017	3.1e-10
7	137435925	rs7802342	T	G	683565	0.7104	-0.0121	0.0019	3.1e-10
9	14455076	rs7031064	A	G	691926	0.5219	0.0108	0.0017	3.1e-10
5	130378027	rs1363695	T	C	683063	0.2322	-0.013	0.0021	3.3e-10
7	78121458	rs7805441	T	C	682488	0.5092	0.0109	0.0017	3.4e-10
11	49459474	rs7120873	T	C	691850	0.111	0.0172	0.0027	3.4e-10
2	60665768	rs1011407	A	G	691254	0.8797	0.0166	0.0027	3.6e-10
3	184044433	rs2293605	T	C	668940	0.1307	-0.0167	0.0027	3.6e-10
7	3125220	rs4722398	T	C	692509	0.1336	0.0158	0.0025	3.6e-10
22	42592239	rs5751239	T	C	686031	0.5171	0.0109	0.0017	3.6e-10
3	12928762	rs2600226	T	C	685285	0.6697	-0.0116	0.0019	3.7e-10
9	122631560	rs7865157	T	C	690934	0.1068	0.0177	0.0028	3.7e-10
13	65479449	rs1304070	A	G	691747	0.7615	0.0126	0.002	3.7e-10
3	47590550	rs9820051	T	C	691528	0.3303	0.0115	0.0018	3.8e-10
9	13941513	rs13298062	A	G	689794	0.798	0.0137	0.0022	3.8e-10
2	27730940	rs1260326	T	C	784462	0.4027	-0.0105	0.0017	3.9e-10
4	52927229	rs784944	A	G	688210	0.2511	0.0122	0.0019	3.9e-10
14	35673470	rs9806058	A	T	690566	0.877	0.0164	0.0026	4e-10
16	82650384	rs4783241	C	G	689741	0.4938	-0.0108	0.0017	4e-10
5	176527577	rs6556301	T	G	734744	0.3596	-0.0111	0.0018	4.1e-10
9	88915566	rs4877313	A	T	691598	0.7817	0.0129	0.0021	4.1e-10
10	33862727	rs3851083	A	G	793679	0.4325	-0.0102	0.0016	4.1e-10
6	9510030	rs9463175	T	C	771669	0.3483	-0.0108	0.0017	4.2e-10
11	11762321	rs897356	C	G	687474	0.4273	0.0109	0.0018	4.3e-10
13	96374386	rs9302083	T	C	691323	0.4896	0.0108	0.0017	4.3e-10
4	145986668	rs1455137	A	C	792826	0.6197	-0.0106	0.0017	4.4e-10
2	100639482	rs4851243	A	G	687805	0.1825	-0.014	0.0022	4.6e-10
19	49650471	rs11670142	T	G	681469	0.6056	-0.0111	0.0018	4.7e-10
1	219633869	rs11118308	A	G	794625	0.5297	0.0101	0.0016	4.8e-10
11	76473138	rs1465900	A	C	779748	0.7812	0.0125	0.002	4.8e-10
3	80649139	rs6781254	T	C	777021	0.3034	0.0112	0.0018	4.9e-10
8	32400115	rs7826312	T	C	785343	0.4121	-0.0104	0.0017	4.9e-10
20	33355046	rs4911442	A	G	795055	0.8728	0.015	0.0024	5.4e-10
6	73742334	rs6921533	T	C	690769	0.2882	0.0118	0.0019	5.6e-10
13	89131240	rs2198679	A	G	688014	0.5324	0.0107	0.0017	5.6e-10
3	156299313	rs7615297	C	G	689710	0.8535	0.0149	0.0024	5.7e-10
4	80794681	rs7674623	T	C	685776	0.1976	0.0135	0.0022	5.7e-10
16	23849839	rs2023671	T	G	691845	0.7479	-0.0122	0.002	5.8e-10
11	46551918	rs10160701	T	C	795250	0.1788	0.0136	0.0022	6e-10
17	75995829	rs8081039	T	C	677239	0.0573	0.0233	0.0038	6.1e-10
12	18789007	rs621042	A	C	689121	0.451	-0.0107	0.0017	6.3e-10
2	156018263	rs7600699	C	G	691202	0.8421	-0.0149	0.0024	6.4e-10
5	66191971	rs460799	A	G	690884	0.2681	-0.0118	0.0019	6.4e-10
9	140646121	rs11792069	A	G	644252	0.83	0.0145	0.0024	6.5e-10
9	104396304	rs10989568	A	G	688508	0.4619	0.0107	0.0017	6.6e-10
6	93913200	rs1324110	C	G	786661	0.4391	-0.0103	0.0017	6.8e-10
8	93240419	rs1899898	T	C	692601	0.6799	0.0113	0.0018	6.8e-10
1	38026600	rs11577094	T	C	779686	0.08109	0.0182	0.003	6.9e-10
10	2585792	rs11251352	A	G	690804	0.4012	-0.0109	0.0018	7e-10
1	177383443	rs11581304	T	C	690730	0.90324	-0.0182	0.003	7.1e-10
11	112912947	rs2155645	T	C	789736	0.2608	-0.0116	0.0019	7.1e-10
4	49064487	rs2768950	A	G	754826	0.2507	0.0116	0.0019	7.5e-10
2	36783599	rs17019087	T	C	692233	0.6397	-0.0109	0.0018	7.8e-10
4	44955488	rs17573940	A	G	785117	0.7081	-0.0113	0.0018	8e-10
19	33963766	rs10408013	T	C	794820	0.2908	0.0111	0.0018	8e-10
10	53680085	rs1937684	A	T	690063	0.6592	0.0112	0.0018	8.7e-10
1	80793118	rs12065553	A	G	691372	0.7074	-0.0115	0.0019	8.9e-10
2	206084518	rs7569010	C	G	691278	0.4481	0.0106	0.0017	9e-10
15	99227787	rs1574213	A	G	689810	0.2202	-0.0128	0.0021	9e-10
20	30785593	rs6121381	A	T	691119	0.8469	-0.0147	0.0024	9.4e-10
20	25593688	rs12481037	T	C	691728	0.1429	0.0146	0.0024	9.5e-10
3	9505238	rs7652415	T	C	680377	0.1417	0.0156	0.0026	9.7e-10
6	23868594	rs1511471	A	G	688880	0.3174	0.0113	0.0019	9.9e-10
1	118864616	rs7534091	A	G	788883	0.7493	-0.0113	0.0019	1e-09
5	27185904	rs4518345	A	G	688609	0.2842	-0.0117	0.0019	1e-09
5	102053558	rs4703019	A	G	794152	0.4097	0.0101	0.0017	1e-09
20	35276585	rs4812405	A	C	676993	0.06694	-0.0204	0.0033	1e-09
1	39703114	rs2254542	A	C	790396	0.04233	-0.0241	0.004	1.1e-09
9	28943416	rs16914051	T	C	692560	0.1572	-0.0145	0.0024	1.1e-09
11	32131303	rs223051	T	C	689456	0.6759	0.0112	0.0018	1.1e-09
11	28742220	rs491711	A	C	685113	0.684	0.0115	0.0019	1.1e-09
12	60953472	rs11173522	A	C	691593	0.2078	0.0128	0.0021	1.1e-09
12	49413486	rs7975791	T	C	770139	0.03601	-0.0264	0.0043	1.1e-09
14	102302372	rs10431745	A	G	690529	0.92996	0.0203	0.0033	1.1e-09
14	102649451	rs8016771	T	G	691604	0.91248	-0.019	0.0031	1.1e-09
15	98282615	rs12439829	A	T	687407	0.3857	-0.0109	0.0018	1.1e-09
21	40627020	rs2836961	A	C	793481	0.6165	-0.0102	0.0017	1.1e-09
3	107368077	rs9810356	A	T	691565	0.1773	0.0137	0.0023	1.2e-09
5	167352783	rs248139	A	G	683675	0.1933	0.0133	0.0022	1.2e-09
6	87606842	rs1853639	A	G	673714	0.6363	-0.0111	0.0018	1.2e-09
7	147674678	rs10243319	T	C	690936	0.6061	0.0107	0.0018	1.2e-09
10	78760959	rs11001963	T	C	678263	0.5644	0.0108	0.0018	1.2e-09
12	97586257	rs10745785	T	C	691086	0.6674	-0.0111	0.0018	1.2e-09
12	53785861	rs7134628	A	G	691228	0.1027	0.0172	0.0028	1.2e-09
13	98129710	rs1467693	A	T	686978	0.2916	0.0114	0.0019	1.2e-09
16	76779612	rs6564360	A	G	690911	0.8095	-0.0135	0.0022	1.2e-09
1	225668524	rs10915840	A	G	684857	0.283	-0.0118	0.0019	1.3e-09
1	8708529	rs11121210	T	C	691172	0.3713	-0.0108	0.0018	1.3e-09
2	236903093	rs2317299	T	C	677983	0.4403	0.0106	0.0017	1.3e-09
2	28273595	rs7567655	A	G	781870	0.96895	-0.027	0.0045	1.3e-09
8	132879047	rs12675063	A	T	789771	0.8869	-0.0156	0.0026	1.3e-09
10	122069448	rs4523610	T	C	686905	0.771	-0.0123	0.002	1.3e-09
11	117002828	rs17120367	T	C	691874	0.05888	0.0225	0.0037	1.3e-09
1	34602870	rs9426003	A	G	682054	0.2952	-0.0116	0.0019	1.4e-09
6	141494602	rs11754747	T	C	785058	0.2608	0.0116	0.0019	1.4e-09
6	156670838	rs9397927	C	G	691528	0.737	-0.0119	0.002	1.4e-09
7	6718674	rs1830074	T	C	689911	0.712	-0.0115	0.0019	1.4e-09
13	76386075	rs629443	T	G	790044	0.2501	0.0116	0.0019	1.4e-09
20	34732372	rs1474976	A	C	657673	0.8872	0.0173	0.0029	1.4e-09
3	66436182	rs4856794	T	G	690270	0.6514	-0.011	0.0018	1.5e-09
15	92570921	rs12101393	C	G	689675	0.7803	0.0127	0.0021	1.5e-09
2	113957198	rs731834	A	C	625481	0.5197	0.0107	0.0018	1.6e-09
3	62100840	rs1911746	T	C	794477	0.2135	0.0117	0.0019	1.6e-09
6	24848086	rs3813680	A	G	692399	0.8438	0.0144	0.0024	1.6e-09
8	142630782	rs903959	A	T	689895	0.3965	0.0106	0.0018	1.6e-09
17	7792465	rs2279620	C	G	674410	0.1039	0.017	0.0028	1.6e-09
6	28296650	rs853681	A	C	686719	0.1395	0.0143	0.0024	1.7e-09
20	3026069	rs676749	A	T	691753	0.502	-0.0104	0.0017	1.7e-09
2	156629693	rs16839578	T	C	692082	0.3492	-0.0109	0.0018	1.8e-09
4	21010996	rs6850639	T	C	788357	0.2084	0.0124	0.0021	1.8e-09
8	27167942	rs17446091	T	C	793600	0.7926	-0.0123	0.002	1.8e-09
1	57846394	rs17424278	A	C	680073	0.8946	-0.017	0.0028	1.9e-09
2	950291	rs6759670	A	C	686778	0.7248	-0.0116	0.0019	1.9e-09
6	70357368	rs7761673	A	T	691716	0.2058	-0.0126	0.0021	1.9e-09
7	21470536	rs40245	A	T	681704	0.3591	0.011	0.0018	1.9e-09
16	77261943	rs12449219	C	G	688129	0.8642	-0.0155	0.0026	2e-09
3	119618053	rs12629015	A	G	691059	0.8148	0.0135	0.0023	2.1e-09
11	89966202	rs10830452	A	G	690453	0.6712	-0.0111	0.0018	2.1e-09
12	97913785	rs1420341	T	C	685497	0.8202	-0.0138	0.0023	2.1e-09
17	55336155	rs8071182	A	G	771437	0.1735	0.0133	0.0022	2.1e-09
2	157109395	rs10198345	T	C	689813	0.6711	-0.0109	0.0018	2.2e-09
7	109173130	rs1524277	T	C	633568	0.519	-0.0106	0.0018	2.2e-09
8	138215228	rs16906845	A	G	692124	0.06683	-0.0225	0.0038	2.2e-09
9	120902240	rs2809395	A	T	682625	0.8205	0.0135	0.0022	2.2e-09
3	38533335	rs13072731	A	C	691645	0.3945	-0.0105	0.0018	2.3e-09
7	127831580	rs896183	A	G	758144	0.4159	0.0102	0.0017	2.3e-09
9	31030917	rs17720922	T	C	692347	0.19	0.0131	0.0022	2.3e-09
16	74148932	rs1125804	A	G	674893	0.4823	-0.0105	0.0018	2.3e-09
17	4755424	rs9904177	A	G	689596	0.7262	-0.0117	0.002	2.3e-09
5	158271680	rs17056301	T	C	688085	0.7364	-0.0118	0.002	2.4e-09
12	116065057	rs17709991	T	C	785052	0.7319	-0.011	0.0018	2.4e-09
8	33455300	rs12545740	A	C	674019	0.5571	0.0105	0.0018	2.5e-09
11	78040259	rs7117238	A	G	788879	0.168	-0.0131	0.0022	2.5e-09
15	27040082	rs4906908	T	G	691345	0.4747	-0.0103	0.0017	2.5e-09
16	71353719	rs11643673	A	G	679197	0.3743	0.0107	0.0018	2.5e-09
13	53866077	rs6561710	A	G	684515	0.5831	-0.0105	0.0018	2.6e-09
20	8308190	rs961917	C	G	683843	0.7245	0.0116	0.002	2.6e-09
7	86260816	rs802460	T	C	691882	0.6555	0.0107	0.0018	2.8e-09
15	61447827	rs7162238	A	G	682929	0.4028	0.0105	0.0018	2.8e-09
17	46120767	rs10491182	T	C	781486	0.92739	0.0187	0.0031	2.8e-09
19	18500722	rs16982345	A	G	649326	0.2487	0.0122	0.002	2.8e-09
1	167280354	rs10733051	A	G	781928	0.5198	0.0097	0.0016	2.9e-09
2	137435455	rs4954638	A	C	689971	0.7508	0.0118	0.002	2.9e-09
3	48570686	rs11710798	A	C	671320	0.891	0.0167	0.0028	2.9e-09
6	41825590	rs6901756	T	C	795378	0.8779	0.0146	0.0025	2.9e-09
9	84193487	rs2796456	A	C	688419	0.7252	0.0116	0.0019	2.9e-09
18	50441817	rs9964756	T	G	691906	0.1033	-0.0164	0.0028	2.9e-09
19	19789528	rs2304130	A	G	783847	0.9147	0.0176	0.003	2.9e-09
3	180441172	rs13069244	A	G	791327	0.07747	0.0187	0.0032	3e-09
9	29270224	rs10757826	A	G	782972	0.3252	0.0105	0.0018	3e-09
9	82240968	rs11138313	A	G	680335	0.90149	0.0169	0.0028	3e-09
22	38317137	rs12628891	T	C	686575	0.3169	-0.0112	0.0019	3e-09
2	159519368	rs3764835	A	G	689505	0.1528	-0.0141	0.0024	3.1e-09
7	126721231	rs2283093	T	C	691773	0.2066	0.0127	0.0021	3.1e-09
7	5542513	rs6463489	T	C	791893	0.1087	0.0157	0.0026	3.1e-09
10	103206115	rs9787495	A	G	689779	0.4366	-0.0103	0.0017	3.1e-09
2	105939237	rs4851057	T	C	684354	0.1331	0.0154	0.0026	3.2e-09
11	133125329	rs1941213	A	C	681106	0.7236	0.0117	0.002	3.2e-09
14	77529783	rs17105272	T	C	681028	0.3186	0.011	0.0019	3.2e-09
17	80084821	rs11658335	T	C	729474	0.5893	-0.0101	0.0017	3.2e-09
5	73151033	rs2973564	A	G	690248	0.716	0.0111	0.0019	3.3e-09
21	39238610	rs762147	A	G	692496	0.2708	-0.0115	0.0019	3.3e-09
22	18220831	rs11538	A	G	692349	0.8195	-0.0135	0.0023	3.3e-09
22	32182708	rs138289	A	T	687258	0.5171	0.0103	0.0017	3.3e-09
1	243533273	rs12042959	A	G	685384	0.8495	0.0144	0.0024	3.4e-09
2	166959505	rs535533	T	C	690482	0.594	-0.0104	0.0018	3.4e-09
3	8138041	rs1554194	C	G	686099	0.5288	0.0103	0.0017	3.4e-09
5	173337853	rs17695092	T	G	775102	0.6916	0.0106	0.0018	3.4e-09
5	115710803	rs6594967	T	C	689250	0.6726	0.0109	0.0018	3.4e-09
7	17287106	rs6968554	A	G	794218	0.3602	-0.01	0.0017	3.5e-09
2	187207393	rs2029085	A	G	692040	0.1125	-0.0164	0.0028	3.6e-09
5	113987898	rs1402025	T	C	690061	0.7733	-0.0121	0.0021	3.6e-09
3	78985805	rs328049	A	G	689545	0.4797	0.0101	0.0017	3.7e-09
5	106471118	rs12651833	C	G	687250	0.8049	0.013	0.0022	3.7e-09
15	76107730	rs1829130	T	C	689024	0.678	-0.011	0.0019	3.7e-09
18	947954	rs1608445	A	G	683383	0.435	-0.0104	0.0018	3.7e-09
18	51538491	rs7230021	A	G	793142	0.2683	-0.0109	0.0018	3.7e-09
20	15085365	rs17272434	A	G	789375	0.312	-0.0105	0.0018	3.7e-09
2	204360201	rs2305417	A	G	792093	0.439	-0.0096	0.0016	3.8e-09
5	96137840	rs26495	A	G	691826	0.2066	-0.0125	0.0021	3.9e-09
14	63094407	rs4430672	T	C	691400	0.1996	0.0127	0.0022	3.9e-09
5	152519088	rs294704	T	G	690036	0.7239	-0.0113	0.0019	4e-09
6	53752062	rs9296723	T	C	690691	0.6384	-0.0106	0.0018	4e-09
19	45389596	rs7254892	A	G	717789	0.03619	0.0281	0.0048	4e-09
20	1410582	rs1884389	T	C	683669	0.4289	-0.0103	0.0017	4e-09
22	38809485	rs11089885	T	C	687613	0.5384	-0.0103	0.0018	4e-09
4	95027784	rs7685048	T	C	692398	0.4654	-0.0101	0.0017	4.1e-09
21	46435610	rs8126575	T	G	743423	0.8602	0.0149	0.0025	4.1e-09
4	163038241	rs17538472	T	C	675963	0.1908	0.0129	0.0022	4.2e-09
6	38214150	rs17757975	T	C	690716	0.8518	0.0143	0.0024	4.2e-09
9	9046080	rs324534	T	G	687470	0.6892	0.0109	0.0019	4.2e-09
16	53906234	rs6499654	T	C	745597	0.93563	-0.0201	0.0034	4.2e-09
17	38160754	rs8070454	T	C	795617	0.3869	-0.0098	0.0017	4.2e-09
3	124692689	rs2270778	T	C	794903	0.5839	-0.0097	0.0017	4.3e-09
4	102686316	rs13130964	A	T	676135	0.2338	0.0123	0.0021	4.4e-09
12	47471439	rs2269828	A	G	781589	0.3322	-0.0105	0.0018	4.4e-09
19	4445156	rs243387	A	G	692367	0.4578	-0.0101	0.0017	4.4e-09
3	182262873	rs16833232	T	C	688579	0.3123	-0.0109	0.0019	4.6e-09
12	114085798	rs7952757	T	C	689433	0.6814	-0.0109	0.0019	4.6e-09
17	41353410	rs17599948	A	G	781803	0.8331	0.013	0.0022	4.6e-09
3	62376645	rs6777784	T	G	679371	0.6221	0.0105	0.0018	4.7e-09
7	79061837	rs10259665	A	G	689364	0.3129	0.0109	0.0019	4.7e-09
4	153075491	rs6827083	A	G	794577	0.5691	-0.0097	0.0016	4.8e-09
11	122762432	rs7950748	A	T	685706	0.7451	-0.0118	0.002	4.8e-09
20	49781718	rs2143624	A	G	793865	0.3682	0.0098	0.0017	4.8e-09
3	161446055	rs1476322	A	G	692523	0.569	0.0101	0.0017	5e-09
7	130466854	rs972283	A	G	795592	0.4849	0.0096	0.0016	5.1e-09
9	10387163	rs10732321	C	G	678153	0.1433	0.0145	0.0025	5.1e-09
12	51593616	rs4077093	T	G	620584	0.217	0.0128	0.0022	5.1e-09
1	115266306	rs2007231	T	C	691969	0.6387	-0.0104	0.0018	5.2e-09
2	57335044	rs1345942	T	C	689852	0.6282	-0.0104	0.0018	5.2e-09
5	53272664	rs4865796	A	G	789716	0.6908	-0.0103	0.0018	5.2e-09
6	18497348	rs17805532	T	C	679164	0.05788	0.0226	0.0039	5.2e-09
22	20116015	rs175165	T	G	690545	0.6059	0.0103	0.0018	5.2e-09
12	56865040	rs1043011	T	G	691228	0.1832	-0.013	0.0022	5.3e-09
10	34911879	rs2477017	A	G	691826	0.3813	0.0104	0.0018	5.4e-09
3	173683791	rs2035831	C	G	674163	0.339	-0.0108	0.0018	5.5e-09
20	62127121	rs310618	T	C	709614	0.6712	-0.0108	0.0018	5.5e-09
13	104090848	rs9514131	T	G	684854	0.1207	-0.0154	0.0026	5.6e-09
17	27502029	rs11080090	A	G	776694	0.8431	-0.0134	0.0023	5.7e-09
4	60253877	rs925421	A	G	674423	0.2657	0.0116	0.002	5.8e-09
21	30690558	rs2832283	A	G	792324	0.2208	0.0115	0.002	5.8e-09
8	25661397	rs11784576	T	G	690143	0.3027	0.0109	0.0019	5.9e-09
9	129390800	rs3829849	T	C	793851	0.3589	0.0098	0.0017	5.9e-09
12	23559163	rs1584121	A	G	692007	0.1907	-0.0126	0.0022	6e-09
1	191386639	rs645482	A	G	688815	0.7057	0.0109	0.0019	6.2e-09
3	64718258	rs2371767	C	G	768041	0.2769	0.0107	0.0018	6.2e-09
9	10119157	rs10118866	T	G	690616	0.2238	0.012	0.0021	6.2e-09
11	121942512	rs4936671	C	G	678888	0.3672	0.0105	0.0018	6.2e-09
13	62683659	rs1394879	C	G	692138	0.417	0.0101	0.0017	6.2e-09
20	12700157	rs2876248	T	C	688475	0.6432	0.0105	0.0018	6.2e-09
17	71754545	rs2619976	T	C	684417	0.4132	0.0104	0.0018	6.3e-09
5	151254297	rs10066835	T	C	662130	0.01637	0.0428	0.0074	6.5e-09
6	56810539	rs1020548	A	G	688748	0.8344	-0.0132	0.0023	6.6e-09
6	55013291	rs9475173	A	G	678491	0.6535	0.0108	0.0019	6.6e-09
19	42637232	rs3826705	T	C	690844	0.8794	-0.0157	0.0027	6.6e-09
12	110310916	rs7397059	T	C	792768	0.5789	0.0096	0.0017	6.7e-09
16	73606563	rs825680	A	T	680731	0.5827	0.0104	0.0018	6.7e-09
17	56093061	rs11649864	A	G	663638	0.09127	0.0178	0.0031	6.7e-09
2	151224579	rs2119753	A	G	684462	0.611	0.0102	0.0018	6.8e-09
14	40102072	rs1956153	A	T	692473	0.8213	-0.013	0.0022	6.8e-09
12	122462486	rs1169091	T	C	678299	0.2767	-0.0113	0.002	6.9e-09
20	43428323	rs1117080	C	G	690702	0.7015	0.011	0.0019	7e-09
5	111301546	rs9326846	A	G	688531	0.689	-0.0108	0.0019	7.1e-09
7	75616105	rs17685	A	G	637984	0.2744	0.0114	0.002	7.1e-09
9	14651283	rs11790280	T	C	684876	0.6138	-0.0103	0.0018	7.1e-09
6	35428900	rs6457824	T	C	691743	0.05239	0.0228	0.0039	7.2e-09
14	62592332	rs8007097	T	C	682026	0.4652	-0.0101	0.0017	7.2e-09
17	9792872	rs17681708	T	C	692361	0.6877	-0.0106	0.0018	7.2e-09
6	97385975	rs17448885	C	G	689962	0.6537	0.0105	0.0018	7.3e-09
5	77787889	rs4704513	C	G	686651	0.8189	-0.0125	0.0022	7.4e-09
2	212289728	rs16846133	T	C	687572	0.7012	-0.0108	0.0019	7.5e-09
2	162715135	rs2053865	T	C	687357	0.5706	0.01	0.0017	7.6e-09
11	56634316	rs11228824	A	G	679916	0.1881	-0.0128	0.0022	7.6e-09
15	35826859	rs7181610	A	T	667503	0.8585	0.0145	0.0025	7.8e-09
13	56465597	rs9527455	A	C	689591	0.2323	-0.0117	0.002	8e-09
17	73759552	rs7209235	A	G	683445	0.695	-0.0111	0.0019	8e-09
5	71494931	rs13153166	A	C	724781	0.95475	0.0232	0.004	8.1e-09
5	77372852	rs368863	T	C	683807	0.2393	-0.0117	0.002	8.1e-09
15	47142090	rs12899905	T	C	779361	0.281	-0.0106	0.0018	8.2e-09
7	19778086	rs10263780	A	G	544806	0.139	-0.0157	0.0027	8.3e-09
14	98616999	rs17096510	A	C	688644	0.8641	0.0148	0.0026	8.3e-09
14	73107771	rs2526919	A	G	688870	0.4699	-0.0099	0.0017	8.4e-09
10	98988759	rs1468069	A	C	691817	0.3573	0.0104	0.0018	8.5e-09
11	85341933	rs3781815	T	C	690329	0.8175	0.0128	0.0022	8.5e-09
4	115124089	rs7694732	A	G	690622	0.5622	0.0099	0.0017	8.7e-09
13	78371890	rs1668633	T	C	688791	0.5738	0.01	0.0017	8.7e-09
13	85903717	rs9547153	A	G	775400	0.6161	-0.0098	0.0017	8.7e-09
1	190804630	rs2489676	T	G	689550	0.4507	-0.01	0.0017	8.8e-09
6	27329267	rs17739702	C	G	692559	0.9123	0.0182	0.0032	8.9e-09
4	173584086	rs1158684	A	G	688147	0.5088	0.0099	0.0017	9.1e-09
14	29662355	rs10132411	C	G	687151	0.7143	-0.0111	0.0019	9.2e-09
2	157607055	rs1462496	A	T	629880	0.3882	0.0105	0.0018	9.3e-09
11	68699775	rs653264	A	G	686404	0.5306	-0.0099	0.0017	9.3e-09
16	67316600	rs7200919	A	G	793695	0.4134	0.0095	0.0017	9.3e-09
5	86172206	rs10942476	A	G	686324	0.5107	-0.0099	0.0017	9.5e-09
7	32514776	rs16875962	T	C	691607	0.5635	0.0099	0.0017	9.5e-09
11	113234679	rs719802	T	C	692544	0.3803	0.0101	0.0018	9.5e-09
2	42935961	rs4953577	T	C	689607	0.5525	0.0099	0.0017	9.9e-09
4	38344189	rs12502727	A	G	688681	0.8861	-0.016	0.0028	9.9e-09
4	30710878	rs3919949	A	G	685741	0.6879	-0.0106	0.0019	9.9e-09
1	209211968	rs11119208	A	G	793772	0.387	0.0095	0.0017	1e-08
4	55221467	rs1492767	T	C	794161	0.4957	0.0094	0.0016	1e-08
6	5977833	rs1885728	A	G	682316	0.6787	0.0108	0.0019	1e-08
10	66590825	rs1227244	A	G	682133	0.6628	-0.0106	0.0019	1e-08
10	18554623	rs1277723	A	G	784894	0.7756	0.0113	0.002	1e-08
13	81012613	rs9318686	T	C	690542	0.6625	-0.0105	0.0018	1e-08
5	106489892	rs1030174	C	G	684515	0.5333	0.0099	0.0017	1.1e-08
7	35080931	rs329277	T	G	686149	0.5211	-0.0099	0.0017	1.1e-08
9	81739686	rs11138082	T	C	690289	0.7971	0.0123	0.0022	1.1e-08
12	16470918	rs11056875	T	C	691176	0.1469	0.0138	0.0024	1.1e-08
14	69816344	rs1275691	A	G	795482	0.4559	-0.0094	0.0016	1.1e-08
16	89644001	rs455527	T	C	779790	0.94411	0.0199	0.0035	1.1e-08
18	6873954	rs1241986	A	G	687757	0.8479	-0.0139	0.0024	1.1e-08
20	9106087	rs6056413	A	T	748884	0.1711	0.0127	0.0022	1.1e-08
2	171605495	rs6433243	T	C	691231	0.3465	0.0102	0.0018	1.2e-08
16	54244754	rs9921416	T	C	682666	0.4407	-0.01	0.0018	1.2e-08
5	59208302	rs6879326	T	C	690684	0.4953	-0.0098	0.0017	1.3e-08
7	131619847	rs1593304	A	G	669507	0.1993	0.0126	0.0022	1.3e-08
9	118664402	rs9408882	A	G	794283	0.4594	-0.0093	0.0016	1.3e-08
1	77421888	rs1883776	A	G	664381	0.0953	0.0171	0.003	1.4e-08
2	16607101	rs11096549	T	C	686285	0.7112	0.0109	0.0019	1.4e-08
3	24920083	rs2362774	A	G	689012	0.3621	-0.0101	0.0018	1.4e-08
10	84279949	rs999889	A	G	690572	0.2818	-0.0108	0.0019	1.4e-08
11	50130676	rs11606884	T	G	691513	0.91797	-0.018	0.0032	1.4e-08
13	53485153	rs7987314	T	G	793677	0.8821	-0.0146	0.0026	1.4e-08
14	53189731	rs10144318	A	C	794528	0.489	0.0092	0.0016	1.4e-08
15	44013509	rs8033995	C	G	692600	0.09366	-0.0166	0.0029	1.4e-08
5	142862611	rs17100323	C	G	674502	0.4297	0.01	0.0018	1.5e-08
5	141720261	rs4912637	A	G	691647	0.3461	-0.0103	0.0018	1.5e-08
6	35066091	rs2762343	A	G	692176	0.5092	-0.0097	0.0017	1.5e-08
6	142010889	rs9389942	T	C	690401	0.2494	0.0115	0.002	1.5e-08
10	16120989	rs10904675	A	C	688358	0.2342	-0.0117	0.0021	1.5e-08
13	36229873	rs2274550	T	C	691463	0.1402	-0.014	0.0025	1.5e-08
16	27990351	rs7206395	A	G	687108	0.1984	0.0123	0.0022	1.5e-08
18	23178748	rs273697	A	G	683992	0.4779	-0.0098	0.0017	1.5e-08
1	42438196	rs591088	T	C	691522	0.5589	-0.0097	0.0017	1.6e-08
2	135755629	rs1530559	A	G	774201	0.5523	0.0097	0.0017	1.6e-08
3	44883971	rs10514710	A	G	790885	0.205	-0.0116	0.0021	1.6e-08
4	16600664	rs6818414	T	C	685947	0.508	-0.0097	0.0017	1.6e-08
11	117267884	rs573455	A	G	795095	0.453	-0.0093	0.0016	1.6e-08
11	115622993	rs6589497	T	C	692536	0.8816	-0.0152	0.0027	1.6e-08
14	97258752	rs10131890	A	C	691777	0.9503	-0.0222	0.0039	1.6e-08
14	92428410	rs2160077	A	G	795067	0.4294	0.0093	0.0016	1.6e-08
14	82506639	rs6574695	C	G	680356	0.8659	-0.0146	0.0026	1.6e-08
15	57120989	rs1657930	A	G	684138	0.8028	-0.0123	0.0022	1.6e-08
5	164600151	rs189843	C	G	685314	0.5557	-0.0098	0.0017	1.7e-08
6	50655314	rs280329	T	C	726011	0.95305	0.0245	0.0043	1.7e-08
6	155987825	rs9478671	A	G	688072	0.7913	-0.012	0.0021	1.7e-08
2	110010962	rs4676084	A	G	685747	0.4101	0.0098	0.0017	1.8e-08
5	168192944	rs1014194	A	C	686107	0.6434	0.0102	0.0018	1.8e-08
5	108732690	rs2052883	A	G	692071	0.5871	0.0098	0.0017	1.8e-08
5	172925741	rs254800	T	G	687952	0.5208	0.0098	0.0017	1.8e-08
6	142853486	rs262130	T	C	679542	0.1969	0.0127	0.0023	1.8e-08
9	120660025	rs12380502	C	G	689880	0.4266	-0.0098	0.0017	1.8e-08
20	2129907	rs6047046	A	G	682140	0.5139	0.0098	0.0017	1.8e-08
1	15881237	rs12759296	T	G	692127	0.6891	0.0104	0.0018	1.9e-08
4	68156598	rs17767510	C	G	683125	0.1697	0.0129	0.0023	1.9e-08
5	165185571	rs7727781	T	C	683127	0.5205	0.0097	0.0017	1.9e-08
11	56914157	rs6591407	A	C	794246	0.1861	-0.0118	0.0021	1.9e-08
12	49167683	rs3730074	A	C	684072	0.1464	0.0138	0.0025	1.9e-08
15	72548765	rs12904652	T	C	691051	0.7657	0.0113	0.002	1.9e-08
2	146047105	rs1445305	A	G	687678	0.1045	-0.0161	0.0029	2e-08
5	107954472	rs10073659	T	C	674901	0.03818	-0.0255	0.0045	2e-08
6	53988640	rs634042	T	C	692479	0.6403	-0.01	0.0018	2e-08
7	44553496	rs217433	T	C	790096	0.7947	-0.0117	0.0021	2e-08
15	61194234	rs2899663	A	G	792284	0.4901	-0.0092	0.0016	2e-08
5	81131428	rs10514222	A	G	687922	0.90599	0.0164	0.0029	2.1e-08
8	4137396	rs17069831	T	C	675848	0.2795	-0.0109	0.0019	2.1e-08
11	18312953	rs4757638	A	G	683983	0.5896	0.0101	0.0018	2.1e-08
4	67667090	rs4860782	A	C	723655	0.1902	-0.0122	0.0022	2.2e-08
10	93810872	rs1776209	A	G	683705	0.7227	0.0107	0.0019	2.2e-08
8	17002725	rs2959592	T	C	762826	0.8045	0.0118	0.0021	2.3e-08
2	220363488	rs2280039	A	G	794862	0.6532	0.0095	0.0017	2.4e-08
5	112889374	rs10071816	A	G	685172	0.1941	0.0123	0.0022	2.4e-08
8	38332318	rs881301	T	C	691753	0.5818	-0.0097	0.0017	2.4e-08
3	10027724	rs17535749	A	G	777038	0.1023	0.015	0.0027	2.5e-08
5	103945178	rs2161097	T	C	692354	0.4436	0.0096	0.0017	2.5e-08
8	106368050	rs1021066	T	G	690198	0.4763	-0.0096	0.0017	2.5e-08
8	15173560	rs7009017	C	G	688662	0.1203	0.0148	0.0027	2.5e-08
13	59841918	rs9527958	A	G	691019	0.671	-0.0102	0.0018	2.5e-08
18	44788274	rs9965170	A	G	692261	0.429	-0.0097	0.0017	2.5e-08
1	10743363	rs284262	T	C	643552	0.4533	0.0099	0.0018	2.6e-08
5	137725003	rs17171818	T	C	690575	0.2111	0.0117	0.0021	2.6e-08
7	37714304	rs2717926	T	C	794691	0.6624	0.0097	0.0017	2.6e-08
20	50402079	rs17201143	T	C	691867	0.3124	-0.0103	0.0019	2.6e-08
5	106910910	rs12519552	A	G	691439	0.8449	-0.0132	0.0024	2.7e-08
5	108743293	rs2914711	A	G	692086	0.4124	-0.0097	0.0017	2.7e-08
9	137989785	rs10858334	C	G	672640	0.8585	-0.0143	0.0026	2.7e-08
13	60497331	rs2322622	T	C	790422	0.6299	-0.0094	0.0017	2.7e-08
3	128039895	rs11708733	A	G	683787	0.04812	-0.0227	0.0041	2.8e-08
5	86131060	rs13159555	A	G	691621	0.7863	-0.0119	0.0021	2.8e-08
15	78117685	rs6495252	T	C	685875	0.3831	0.0099	0.0018	2.8e-08
20	12430673	rs2423668	T	C	527352	0.4495	0.0105	0.0019	2.8e-08
2	192949003	rs13001304	T	C	686301	0.6881	0.0104	0.0019	2.9e-08
15	77799657	rs4886869	A	G	678149	0.3952	-0.01	0.0018	2.9e-08
17	75707094	rs1865989	A	T	682923	0.37	-0.01	0.0018	2.9e-08
17	68215574	rs236527	C	G	676956	0.6956	-0.0107	0.0019	2.9e-08
3	193639623	rs13072095	T	C	795578	0.6656	0.0095	0.0017	3e-08
6	44805214	rs857601	T	G	691300	0.7189	0.0104	0.0019	3e-08
2	133518125	rs13034320	C	G	677027	0.2589	0.0114	0.0021	3.1e-08
5	107607109	rs17452260	A	C	651586	0.01924	0.0355	0.0064	3.1e-08
6	144280529	rs3819811	A	G	682154	0.3172	-0.0103	0.0019	3.1e-08
12	16954133	rs10846428	T	C	794724	0.7693	-0.0106	0.0019	3.1e-08
1	173457834	rs2000	A	G	668845	0.0314	-0.0281	0.0051	3.2e-08
11	97831073	rs7933205	A	G	692432	0.2115	-0.0116	0.0021	3.2e-08
16	52548037	rs12443621	A	G	688078	0.5332	-0.0096	0.0017	3.2e-08
16	7071254	rs2061813	A	T	678583	0.2578	0.0112	0.002	3.2e-08
17	29349688	rs8067737	T	C	649518	0.1101	0.0166	0.003	3.2e-08
2	200760629	rs1704190	A	G	692593	0.634	0.0098	0.0018	3.3e-08
6	164102214	rs9356132	T	C	792719	0.6834	-0.0099	0.0018	3.3e-08
7	1273845	rs10275044	A	T	610254	0.2075	-0.0129	0.0023	3.3e-08
13	94116675	rs7323827	A	G	689566	0.675	0.0102	0.0018	3.3e-08
1	85201228	rs818524	T	C	670078	0.3061	-0.0106	0.0019	3.4e-08
4	144168013	rs1039763	A	C	689685	0.5958	-0.0097	0.0018	3.4e-08
6	19078274	rs2842385	A	G	689031	0.8019	-0.012	0.0022	3.4e-08
3	70024751	rs2172211	A	G	794768	0.7392	-0.0101	0.0018	3.5e-08
7	122052524	rs3807875	A	G	771110	0.6287	-0.0094	0.0017	3.5e-08
12	89899912	rs7313924	C	G	785448	0.7138	0.0101	0.0018	3.5e-08
10	131120802	rs6482729	T	C	676977	0.6615	-0.0102	0.0019	3.6e-08
14	41573132	rs12589208	A	G	678354	0.8224	-0.0126	0.0023	3.6e-08
14	30488699	rs226000	T	C	793480	0.8245	0.0119	0.0022	3.6e-08
2	182584021	rs11904490	A	C	679650	0.3911	-0.0099	0.0018	3.7e-08
3	28631124	rs4521182	T	C	688234	0.31	0.0104	0.0019	3.7e-08
9	27612918	rs483752	T	C	515509	0.7415	0.0121	0.0022	3.7e-08
16	10180223	rs6497676	A	G	688507	0.6417	-0.0098	0.0018	3.7e-08
1	189839840	rs3005710	A	G	680203	0.2117	0.0117	0.0021	3.8e-08
5	140992235	rs3844598	A	G	690704	0.479	-0.0095	0.0017	3.8e-08
11	119824102	rs472611	A	G	686211	0.6616	-0.0101	0.0018	3.8e-08
1	34283008	rs7512146	T	G	688657	0.5084	-0.0094	0.0017	3.9e-08
2	102436738	rs12615778	A	G	684324	0.6942	0.0104	0.0019	3.9e-08
8	68205187	rs13267015	T	C	692322	0.2788	0.0105	0.0019	3.9e-08
18	13186928	rs12953970	A	G	686597	0.1833	0.0125	0.0023	3.9e-08
12	123425575	rs4148866	T	C	676418	0.4068	0.0098	0.0018	4e-08
3	89533267	rs2346840	T	G	682225	0.741	-0.0107	0.002	4.1e-08
3	53520140	rs7630080	A	G	783736	0.92382	0.0168	0.0031	4.1e-08
9	14346060	rs10119216	T	C	719128	0.6486	-0.01	0.0018	4.1e-08
6	129408564	rs4538727	A	G	673440	0.401	-0.0099	0.0018	4.2e-08
1	42091708	rs1109255	T	C	795348	0.5569	-0.0089	0.0016	4.3e-08
8	6264879	rs2440452	T	G	692117	0.1339	0.0142	0.0026	4.3e-08
18	73139335	rs7235563	C	G	692255	0.642	0.0098	0.0018	4.3e-08
2	155027447	rs12620249	A	G	680810	0.8501	-0.0135	0.0025	4.4e-08
3	131956008	rs11707639	A	G	684260	0.6197	-0.0096	0.0018	4.4e-08
22	50637922	rs6712	C	G	688469	0.1368	0.0138	0.0025	4.4e-08
3	18742270	rs11128904	C	G	691222	0.7273	0.0106	0.0019	4.5e-08
3	185307402	rs4686682	T	C	625243	0.2585	-0.011	0.002	4.5e-08
10	12943973	rs12779328	T	C	690736	0.2833	0.0105	0.0019	4.5e-08
3	176341188	rs1454148	T	C	691136	0.2668	0.0106	0.0019	4.6e-08
5	17276986	rs298563	T	C	683103	0.1807	0.0127	0.0023	4.6e-08
9	34521867	rs2281997	T	C	684503	0.3251	0.0102	0.0019	4.6e-08
2	241351756	rs1316369	A	G	687811	0.6708	0.0101	0.0018	4.7e-08
4	171082129	rs523092	T	C	687863	0.4872	-0.0094	0.0017	4.7e-08
11	28581557	rs1596299	T	C	683678	0.6815	0.0102	0.0019	4.7e-08
1	116467819	rs10923803	T	G	688847	0.6028	-0.0096	0.0018	4.8e-08
12	132688115	rs11246991	T	C	641135	0.1451	0.0144	0.0026	4.8e-08
2	60823556	rs7564220	A	C	690909	0.1825	0.0121	0.0022	4.9e-08
11	89207232	rs10765208	T	G	688168	0.06905	0.0191	0.0035	4.9e-08
5	71829971	rs246551	A	T	691115	0.2188	0.0114	0.0021	5e-08
9	85858511	rs7874181	T	G	690868	0.8457	-0.0131	0.0024	5e-08
11	20959394	rs8176786	T	C	691266	0.05116	0.0216	0.004	5e-08
17	55799993	rs9910424	T	C	794819	0.5133	-0.0088	0.0016	5e-08
CHR, chromosome; POS, position of SNP; SNP, single nucleotide polymorphism; N, sample size

## Sheet: Supplementary_Table5
Supplementary Table 5: Instrumental variables for WHR after clumping
CHR	POS	SNP	Effect_Allele	Other_Allele	N	Freq_Effect_Allele	Beta	SE	P
6	127454893	rs72959041	A	G	550831	0.0409	0.126	0.0044	4.56e-183
16	53803574	rs1558902	A	T	695851	0.4088	0.0398	0.0017	3.99e-118
6	43757896	rs998584	A	C	678785	0.4799	0.0351	0.0017	7.42e-92
3	64718258	rs2371767	C	G	682164	0.2698	-0.0291	0.0019	1e-54
3	156797648	rs10049088	T	C	685782	0.3814	-0.0271	0.0018	1.472e-53
12	124505444	rs863750	T	C	697620	0.5836	0.0259	0.0017	6.195e-51
1	219653101	rs1563355	T	C	630076	0.328	-0.0277	0.0019	1.591e-49
19	18389135	rs12608504	A	G	697639	0.3593	0.0251	0.0018	4.675e-46
6	6738752	rs1294410	T	C	697575	0.3824	-0.0247	0.0017	5.494e-46
12	54342684	rs1443512	A	C	697639	0.2216	0.0282	0.002	1.058e-45
1	119546842	rs10923724	T	C	697647	0.5565	0.024	0.0017	1.81e-45
6	34192036	rs114760566	A	C	485486	0.0432	0.0674	0.0048	2.944e-44
19	33893008	rs3786897	A	G	697495	0.5805	-0.0237	0.0017	1.451e-43
12	26463082	rs11048456	T	C	697495	0.7646	-0.0266	0.0019	2.996e-43
1	170372503	rs10919388	A	C	668419	0.2729	-0.0266	0.0019	6.402e-43
2	165513091	rs10195252	T	C	697393	0.584	0.0228	0.0017	2.855e-41
1	172358167	rs2301453	A	G	697329	0.5548	-0.0224	0.0017	2.206e-40
18	57829135	rs6567160	T	C	697633	0.7532	-0.0263	0.002	2.53e-39
7	26397239	rs1534696	A	C	685950	0.5694	-0.0226	0.0017	3.674e-39
12	54421476	rs10876528	A	C	657052	0.351	0.0236	0.0018	8.584e-39
3	129341403	rs6795831	A	C	630036	0.8143	0.0288	0.0023	2.091e-37
2	188115398	rs1569135	A	G	697572	0.5372	0.0215	0.0017	2.758e-37
19	45411941	rs429358	T	C	485486	0.8459	0.0346	0.0027	4.214e-37
12	124496316	rs1054852	A	G	485486	0.6225	0.0265	0.0021	4.974e-36
5	55806751	rs459193	A	G	697587	0.2496	0.0239	0.0019	1.074e-35
13	51221618	rs797486	A	C	697602	0.8938	0.0316	0.0026	1.089e-34
7	25862790	rs2391168	A	C	694841	0.1947	0.026	0.0021	1.382e-34
6	127260497	rs1930955	C	G	618195	0.5524	0.0219	0.0018	7.238e-34
2	629510	rs6743060	A	C	695299	0.8423	0.0266	0.0022	1.795e-32
16	81534790	rs2925979	T	C	696252	0.2958	0.0215	0.0018	1.623e-31
22	29449477	rs2294239	A	G	697702	0.5683	0.02	0.0017	3.173e-31
20	45529571	rs2236519	A	G	629796	0.3693	0.0212	0.0018	1.894e-30
3	12496461	rs9872031	A	G	629457	0.4285	0.0202	0.0018	3.57e-29
4	89730074	rs2167750	T	C	630020	0.4729	0.0199	0.0018	6.473e-29
11	111895254	rs2276390	T	G	589692	0.3375	-0.021	0.0019	5.76e-28
20	50982870	rs6021889	A	G	697643	0.7102	0.0203	0.0019	2.463e-27
12	108618630	rs3764002	T	C	661683	0.2635	-0.0211	0.002	3.913e-27
6	126932356	rs139717191	A	G	485486	0.0108	0.1033	0.0097	1.08e-26
2	67853013	rs7598832	T	C	697444	0.3334	-0.0189	0.0018	1.224e-26
6	139829666	rs605066	T	C	618321	0.5834	-0.0192	0.0018	2.381e-26
6	126753699	rs138783171	A	G	485486	0.9724	-0.0637	0.006	3.233e-26
8	72469742	rs4738141	A	G	664286	0.7436	-0.02	0.0019	7.338e-25
6	43810974	rs9369425	A	G	629913	0.7078	0.0195	0.0019	1.089e-23
16	69556715	rs889398	T	C	697586	0.4146	-0.0171	0.0017	1.985e-23
17	44041987	rs62063286	T	C	485486	0.781	0.0242	0.0024	2.491e-23
18	58039276	rs2229616	T	C	667067	0.0192	-0.0616	0.0062	2.67e-23
16	28825605	rs2008514	A	G	689860	0.3838	0.017	0.0017	8.562e-23
5	173362458	rs6861681	A	G	697104	0.2918	0.018	0.0018	1.378e-22
20	5668714	rs805770	T	C	624613	0.3985	0.0178	0.0018	3.415e-22
2	25193998	rs6749646	A	T	629855	0.7801	-0.021	0.0022	5.985e-22
19	46181392	rs1800437	C	G	670776	0.1876	-0.0209	0.0022	6.225e-22
1	177889480	rs543874	A	G	697646	0.7802	-0.0203	0.0021	8.143e-22
18	2846812	rs11664106	A	T	485486	0.6304	0.02	0.0021	8.685e-22
2	13073967	rs711869	A	G	629977	0.5566	-0.0171	0.0018	2.375e-21
20	51699189	rs910382	A	G	630074	0.4935	-0.0169	0.0018	2.395e-21
17	34848874	rs2306589	T	C	697624	0.473	0.016	0.0017	2.521e-21
16	29995218	rs4788204	A	G	630051	0.4594	0.0169	0.0018	2.638e-21
11	47606865	rs12287076	C	G	553016	0.625	0.0192	0.002	3.529e-21
8	25464690	rs11992444	T	G	485486	0.5085	0.0185	0.002	4.99e-21
2	417167	rs62106258	T	C	485486	0.9534	0.0434	0.0046	8.766e-21
3	49884913	rs13316065	T	C	697602	0.3188	0.017	0.0018	1.341e-20
2	66237388	rs13391573	T	C	630031	0.1801	0.0214	0.0023	2.029e-20
11	27694835	rs11030107	A	G	697169	0.7327	-0.0178	0.0019	4.083e-20
4	965779	rs11724804	A	G	627647	0.4436	-0.0165	0.0018	4.979e-20
6	100629725	rs6941962	A	T	621671	0.156	0.0237	0.0026	5.276e-20
9	107726918	rs10991433	T	C	694341	0.8956	-0.0254	0.0028	5.731e-20
11	64031241	rs35169799	T	C	485486	0.0615	0.0373	0.0041	6.257e-20
4	26062990	rs10019888	A	G	697602	0.8133	-0.0208	0.0023	8.047e-20
12	123738678	rs1568427	A	G	589449	0.2576	-0.0188	0.0021	9.317e-20
6	50803050	rs987237	A	G	697658	0.844	-0.02	0.0022	9.975e-20
1	49828663	rs7531656	A	G	697647	0.3296	0.0163	0.0018	1.41e-19
17	68446861	rs11654387	C	G	629940	0.4878	0.0161	0.0018	1.453e-19
6	7211818	rs1334576	A	G	630072	0.4254	-0.0162	0.0018	1.66e-19
20	34025756	rs143384	A	G	697096	0.5867	0.0155	0.0017	1.733e-19
8	23610639	rs9644033	A	T	630079	0.7545	0.0188	0.0021	2.101e-19
1	9335745	rs6688233	T	C	629724	0.2394	0.0186	0.0021	3.021e-19
17	44852612	rs62074125	A	C	485486	0.7458	0.02	0.0022	4.438e-19
17	21279289	rs7213608	T	C	629948	0.6826	-0.0171	0.0019	6.951e-19
11	8694073	rs12575252	C	G	695992	0.3337	-0.0154	0.0018	2.316e-18
11	69262756	rs7395513	A	G	485486	0.4389	-0.0173	0.002	2.458e-18
6	80916967	rs12527712	T	C	630083	0.0882	0.0284	0.0033	3.377e-18
7	116954785	rs39312	A	C	697538	0.6205	-0.0154	0.0018	3.496e-18
9	107887738	rs9792666	A	G	617626	0.9605	0.0397	0.0046	3.571e-18
10	65318766	rs10761785	T	G	697556	0.5135	-0.0147	0.0017	6.427e-18
4	45175691	rs13130484	T	C	697423	0.4294	0.0147	0.0017	7.834e-18
5	75015242	rs2112347	T	G	697618	0.63	0.015	0.0017	8.407e-18
18	46678832	rs9951872	A	G	630071	0.1597	0.0206	0.0024	1.239e-17
20	45789953	rs3092781	T	C	691625	0.451	-0.0145	0.0017	1.915e-17
7	104756326	rs1142	T	C	697632	0.3344	0.0149	0.0018	2.057e-17
4	26308792	rs17644283	A	G	697632	0.3879	0.0148	0.0018	3.237e-17
8	25641764	rs7823561	A	C	629939	0.6527	0.0159	0.0019	3.258e-17
1	23710475	rs2298632	T	C	685667	0.486	-0.0144	0.0017	3.492e-17
6	43273604	rs2242416	A	G	697607	0.3899	0.0144	0.0017	3.558e-17
12	123209295	rs3922628	A	T	485486	0.2113	-0.0202	0.0024	4.27e-17
7	27223771	rs7801581	T	C	683828	0.2535	0.0167	0.002	6.578e-17
15	67661784	rs8043060	A	G	697661	0.2217	-0.0166	0.002	8.931e-17
9	96758342	rs2398893	A	G	697659	0.7143	0.0157	0.0019	9.007e-17
3	35635145	rs10490869	A	T	630057	0.7964	-0.0183	0.0022	9.338e-17
11	62312786	rs2509967	C	G	630051	0.6337	-0.0154	0.0018	1.022e-16
6	126575715	rs17053828	C	G	630057	0.1847	-0.0189	0.0023	1.214e-16
17	65870073	rs12602912	T	C	680735	0.2105	0.0176	0.0021	1.228e-16
13	31031884	rs1360485	T	C	695108	0.6791	0.0152	0.0018	2.005e-16
11	65278461	rs10896012	T	C	629971	0.7853	-0.018	0.0022	2.147e-16
14	79939993	rs17109256	A	G	693908	0.2324	0.0169	0.0021	2.403e-16
3	171800256	rs4894803	A	G	629705	0.6004	0.0149	0.0018	3.743e-16
16	4445327	rs3747579	T	C	697660	0.7114	-0.015	0.0018	4.067e-16
14	58815839	rs1190982	T	C	629972	0.3027	0.0157	0.0019	5.104e-16
3	52516293	rs6800707	C	G	629999	0.1849	-0.0187	0.0023	6.113e-16
6	34817079	rs147499178	T	C	485486	0.0292	0.0478	0.0059	6.998e-16
1	50374843	rs12023972	C	G	630073	0.6726	-0.0152	0.0019	7.941e-16
15	74329193	rs7183908	T	C	485486	0.5074	-0.0158	0.002	8.25e-16
2	59307725	rs6545714	A	G	697639	0.6107	-0.0139	0.0017	8.963e-16
5	55868097	rs13179413	T	C	675236	0.282	0.0159	0.002	9.362e-16
8	30854033	rs2725371	A	G	485486	0.3	0.0172	0.0021	9.9e-16
3	129287004	rs72628504	A	G	485486	0.933	-0.0325	0.0041	1.173e-15
6	40367138	rs17681686	C	G	629922	0.2963	0.0153	0.0019	1.226e-15
18	21069068	rs62095889	A	G	485486	0.3426	-0.0166	0.0021	1.623e-15
19	2176586	rs12459350	A	G	697658	0.5423	0.0134	0.0017	2.233e-15
9	28414339	rs10968576	A	G	697648	0.691	-0.0144	0.0018	2.248e-15
2	112253851	rs1345203	T	C	485486	0.7829	0.0187	0.0024	3.068e-15
9	111972671	rs12684047	A	T	629679	0.1914	-0.0185	0.0023	3.439e-15
9	113912553	rs10980797	A	G	485486	0.5194	-0.0154	0.002	3.881e-15
2	66772000	rs11897119	T	C	695095	0.594	-0.0134	0.0017	4.068e-15
5	53302354	rs2448	T	C	630072	0.7378	0.0158	0.002	4.621e-15
10	122875589	rs2254069	A	G	626580	0.1283	0.0209	0.0027	4.772e-15
11	118944675	rs3825061	T	C	630003	0.387	0.0142	0.0018	5.454e-15
1	114941326	rs3789615	T	C	685918	0.4283	-0.0133	0.0017	5.813e-15
1	72814783	rs2815749	A	G	697677	0.1845	-0.0166	0.0021	6.367e-15
5	132412299	rs11747001	A	G	697616	0.7638	0.0154	0.002	8.389e-15
17	40698075	rs591939	A	G	485486	0.7547	-0.0177	0.0023	9.11e-15
9	107665978	rs1800978	C	G	691466	0.879	0.0201	0.0026	9.181e-15
17	2136065	rs7217226	T	G	692197	0.6555	-0.0137	0.0018	9.937e-15
3	150097635	rs9844972	C	G	608968	0.0654	0.0278	0.0036	1.118e-14
2	119444229	rs332105	A	G	627839	0.5544	-0.0139	0.0018	1.119e-14
3	135926622	rs645040	T	G	697639	0.7704	0.0156	0.002	1.154e-14
2	100894802	rs4851283	C	G	485486	0.3074	0.0164	0.0021	1.541e-14
5	87697533	rs6870983	T	C	697647	0.2089	-0.0155	0.002	2.076e-14
1	103417203	rs2061708	C	G	485486	0.5884	0.0152	0.002	2.127e-14
3	168972802	rs998749	A	G	682293	0.5016	0.013	0.0017	2.157e-14
19	55999142	rs8103017	C	G	485486	0.7044	-0.0165	0.0022	2.244e-14
17	17632919	rs7209595	C	G	629991	0.4527	0.0136	0.0018	2.348e-14
10	21908803	rs1243188	T	C	618174	0.7061	-0.0148	0.0019	2.371e-14
4	140874760	rs809955	A	G	485486	0.3669	-0.0155	0.002	2.482e-14
1	65983626	rs11208660	T	C	697488	0.0745	0.023	0.003	2.642e-14
10	80907147	rs780159	A	G	689739	0.4292	-0.0133	0.0017	2.861e-14
11	66105817	rs2276106	T	C	629715	0.2813	0.015	0.002	4.993e-14
1	98423149	rs9659380	A	G	629817	0.8372	-0.0179	0.0024	5.222e-14
8	128334900	rs13256367	A	C	629886	0.6534	0.0141	0.0019	5.415e-14
12	66441684	rs11176015	T	C	615415	0.293	0.0151	0.002	7.208e-14
6	81447478	rs1339376	C	G	485486	0.5954	0.0149	0.002	7.514e-14
2	58792377	rs929641	A	G	697588	0.5889	0.0127	0.0017	7.979e-14
5	176534886	rs244723	A	G	485486	0.5292	0.0148	0.002	8.915e-14
3	48231919	rs1903061	T	G	485486	0.0875	-0.0263	0.0035	9.123e-14
16	2160503	rs71385734	T	G	485486	0.8266	0.0192	0.0026	1.062e-13
8	38332318	rs881301	T	C	629869	0.5842	-0.0134	0.0018	1.179e-13
3	37562141	rs155524	A	G	630015	0.5905	0.0134	0.0018	1.275e-13
3	128349376	rs55683935	T	G	485486	0.9628	0.0383	0.0052	1.287e-13
19	18454825	rs17724992	A	G	696146	0.7209	0.0143	0.0019	1.287e-13
12	33708552	rs10506110	A	C	630015	0.6351	0.0138	0.0019	1.305e-13
6	108977663	rs9400239	T	C	697609	0.3064	-0.0134	0.0018	1.504e-13
3	136505832	rs13075615	T	C	687847	0.1446	-0.0179	0.0024	1.73e-13
7	107614003	rs4727695	A	G	697649	0.8989	0.0215	0.0029	1.846e-13
9	95498420	rs753804	C	G	627739	0.1748	0.0172	0.0023	2.062e-13
17	43460374	rs62064595	A	G	485486	0.8548	-0.0206	0.0028	2.163e-13
3	12848822	rs11718898	T	C	630062	0.323	0.0137	0.0019	2.172e-13
1	205114873	rs12048743	C	G	629859	0.55	-0.013	0.0018	2.307e-13
1	112274162	rs6658723	T	C	485486	0.4332	0.0145	0.002	2.343e-13
21	39544159	rs2836179	A	G	630055	0.4137	-0.0132	0.0018	2.439e-13
17	61728881	rs8075273	A	C	697440	0.2867	-0.0138	0.0019	2.757e-13
3	46988561	rs13092573	T	C	629820	0.3339	0.0138	0.0019	2.883e-13
3	49034879	rs6446204	T	C	697651	0.2441	-0.0145	0.002	3.833e-13
11	43628749	rs4755720	T	C	630011	0.6112	-0.0132	0.0018	3.975e-13
2	48962291	rs17326656	T	G	629945	0.2346	0.0153	0.0021	4.166e-13
19	30301823	rs7257330	A	G	630049	0.3828	0.0132	0.0018	4.443e-13
10	93790523	rs1437	A	G	678232	0.629	0.0128	0.0018	4.495e-13
18	40736590	rs1158805	A	C	630065	0.3797	-0.0133	0.0018	4.947e-13
15	67033151	rs1440372	T	C	695873	0.2666	-0.0137	0.0019	5.081e-13
2	25584162	rs71439172	A	G	485486	0.1438	-0.0204	0.0028	5.857e-13
10	34168090	rs1757471	T	C	629880	0.5081	0.0128	0.0018	5.891e-13
4	145868370	rs789351	T	C	691309	0.4202	0.0123	0.0017	7.567e-13
4	56279875	rs11133377	A	G	629796	0.7241	0.0143	0.002	8.919e-13
19	19378671	rs998732	A	G	697608	0.8343	0.0165	0.0023	1.042e-12
12	50247468	rs7138803	A	G	697653	0.3842	0.0125	0.0018	1.089e-12
8	73439070	rs1431659	A	G	630048	0.2736	0.0143	0.002	1.121e-12
3	131564741	rs13063979	T	G	697570	0.7323	-0.0135	0.0019	1.194e-12
5	112888676	rs11956399	T	G	630082	0.1927	0.0158	0.0022	1.256e-12
3	85886077	rs12495178	T	C	697641	0.6416	0.0124	0.0018	1.321e-12
3	53234994	rs11919522	A	G	629876	0.588	-0.0129	0.0018	1.376e-12
17	74212382	rs10512605	T	C	629876	0.081	0.0231	0.0033	1.399e-12
12	94092690	rs10745659	C	G	629804	0.5607	-0.0127	0.0018	1.427e-12
6	14573063	rs9296938	A	G	630072	0.2501	-0.0145	0.002	1.502e-12
12	41821630	rs1026462	A	G	630055	0.5152	-0.0126	0.0018	1.521e-12
1	26188625	rs213637	T	G	630054	0.5287	0.0125	0.0018	1.61e-12
5	118688115	rs6874848	A	T	629858	0.6995	-0.0138	0.002	1.75e-12
8	126419938	rs144435165	C	G	485486	0.0529	0.0349	0.0049	1.796e-12
3	15771372	rs2455848	T	C	697593	0.3137	0.0128	0.0018	1.827e-12
15	56528806	rs12595496	A	G	697678	0.8663	-0.0178	0.0025	2.08e-12
5	103945178	rs2161097	T	C	630081	0.4408	0.0126	0.0018	2.107e-12
7	120889272	rs6942652	C	G	630054	0.4294	-0.0126	0.0018	2.182e-12
11	85322400	rs536665	A	G	485486	0.7979	-0.0171	0.0024	2.183e-12
12	54320490	rs75824359	A	G	485486	0.9677	0.0395	0.0056	2.213e-12
5	142077715	rs10477191	A	G	485486	0.9358	-0.0279	0.004	2.367e-12
11	62192931	rs2509963	T	C	629976	0.2608	-0.0143	0.002	2.809e-12
3	89121921	rs9942009	T	C	630080	0.3802	0.0126	0.0018	3.033e-12
1	172186787	rs10489293	T	G	629792	0.7367	0.0141	0.002	3.065e-12
15	51748610	rs3736485	A	G	697496	0.4564	0.0118	0.0017	3.846e-12
10	89604732	rs10788569	T	C	697563	0.7235	-0.0134	0.0019	3.975e-12
12	9074259	rs1805741	T	C	629758	0.7111	-0.0135	0.002	4.965e-12
15	81058640	rs12593088	A	G	697372	0.3106	-0.0128	0.0019	5.159e-12
7	101728638	rs367026	T	C	485486	0.6144	-0.0139	0.002	5.982e-12
2	114619997	rs4849294	T	C	630038	0.6137	0.0124	0.0018	6.402e-12
6	98539519	rs901630	T	C	697456	0.411	-0.0119	0.0017	6.814e-12
22	29154237	rs6005861	A	G	688527	0.9735	-0.0366	0.0053	7.022e-12
6	160769811	rs668871	T	C	485486	0.469	-0.0134	0.002	7.192e-12
17	3981066	rs8070737	T	G	630045	0.1682	0.016	0.0023	7.386e-12
1	40018509	rs4660808	T	C	630077	0.223	0.0145	0.0021	7.577e-12
3	185834290	rs7647305	T	C	696269	0.2099	-0.0142	0.0021	8.28e-12
1	2987268	rs2742690	A	C	485486	0.2001	0.0168	0.0025	9.216e-12
4	100235053	rs1789882	A	G	615827	0.1691	0.016	0.0023	9.974e-12
6	35383027	rs146874451	A	G	485486	0.9697	-0.0399	0.0059	1.003e-11
16	24806420	rs7186893	T	G	629754	0.2635	-0.0137	0.002	1.21e-11
1	86264025	rs380654	C	G	630074	0.5971	-0.0122	0.0018	1.222e-11
1	91212216	rs6699397	A	G	697661	0.6236	-0.0118	0.0017	1.276e-11
5	4010135	rs10475249	C	G	485486	0.5488	0.0134	0.002	1.292e-11
3	12476555	rs56133301	A	G	485486	0.0143	-0.0573	0.0085	1.398e-11
22	47214749	rs8141715	T	G	630122	0.7545	-0.0136	0.002	1.454e-11
19	47569003	rs3810291	A	G	682917	0.6505	0.0121	0.0018	1.505e-11
2	158412701	rs55920843	T	G	485486	0.9886	0.0623	0.0092	1.549e-11
13	54756074	rs564930	T	C	485486	0.1229	0.0202	0.003	1.572e-11
4	3232257	rs3121419	T	C	630063	0.2971	-0.0129	0.0019	1.59e-11
9	96454513	rs7848336	T	C	627788	0.7099	-0.0132	0.002	1.611e-11
3	53108776	rs2581799	A	G	697361	0.5123	0.0113	0.0017	1.784e-11
2	100365061	rs6751316	T	C	629822	0.1352	0.0176	0.0026	1.827e-11
3	47534109	rs13098603	A	G	619365	0.3627	0.0126	0.0019	1.911e-11
11	122014110	rs579682	T	C	630068	0.7141	-0.0133	0.002	2.022e-11
3	11406721	rs2595004	T	C	630066	0.8253	-0.0156	0.0023	2.062e-11
7	99197401	rs1011024	A	G	630068	0.8291	0.0153	0.0023	2.162e-11
2	171421125	rs6433219	A	G	630072	0.2662	0.0136	0.002	2.253e-11
16	82872628	rs7206608	C	G	628665	0.6754	-0.0127	0.0019	2.481e-11
12	30783475	rs11051005	A	G	697629	0.7681	0.013	0.0019	2.605e-11
11	116781545	rs11216183	A	C	485486	0.0923	0.0226	0.0034	2.711e-11
12	98772975	rs7311622	T	C	628710	0.4526	-0.0119	0.0018	2.959e-11
2	9662210	rs10495563	A	G	697620	0.6616	0.0117	0.0018	3.21e-11
17	79923718	rs4239275	T	C	654042	0.4129	0.0118	0.0018	3.261e-11
7	73037366	rs55747707	A	G	553057	0.1765	-0.0154	0.0023	3.396e-11
5	153213880	rs2964006	T	G	485486	0.4566	0.013	0.002	3.573e-11
19	46163870	rs34132828	A	G	553080	0.6902	-0.0158	0.0024	3.585e-11
1	62594677	rs2481665	T	C	697533	0.5821	0.0112	0.0017	3.783e-11
17	59496238	rs9905140	T	C	697178	0.3917	0.0114	0.0017	3.865e-11
1	119474772	rs17185933	A	G	697663	0.1707	0.0144	0.0022	3.938e-11
15	42102285	rs12440605	A	G	629948	0.5243	0.0118	0.0018	4.022e-11
20	39690342	rs1997833	T	C	697323	0.7073	-0.0122	0.0019	4.219e-11
3	50506073	rs12637870	A	C	485486	0.1841	-0.0168	0.0025	4.238e-11
5	88001798	rs2161228	T	C	628980	0.102	0.0192	0.0029	4.317e-11
12	89771903	rs704061	T	C	618285	0.5518	-0.0118	0.0018	4.367e-11
5	66304225	rs34699	T	G	630014	0.5808	-0.0118	0.0018	4.415e-11
2	161144055	rs1020731	A	G	630022	0.7021	0.0127	0.0019	5.838e-11
18	53454774	rs7235891	T	C	630078	0.515	-0.0116	0.0018	5.858e-11
11	66099323	rs71457711	A	C	485486	0.0625	0.0264	0.004	6.339e-11
11	69148572	rs6606672	A	G	684350	0.6533	-0.0117	0.0018	6.404e-11
17	46080233	rs8071778	C	G	629706	0.1539	-0.016	0.0025	6.622e-11
13	111040798	rs9515201	A	C	697494	0.3068	-0.0121	0.0018	6.633e-11
6	20581828	rs7744833	A	G	630066	0.6823	0.0125	0.0019	6.875e-11
10	115860058	rs12777288	T	C	616139	0.7714	-0.0139	0.0021	6.882e-11
11	13274553	rs747601	A	T	630043	0.275	-0.0128	0.002	7.274e-11
22	27584316	rs510197	A	G	630050	0.7989	-0.0145	0.0022	7.39e-11
2	200775744	rs1124639	T	C	657164	0.4392	-0.0113	0.0017	7.475e-11
1	154991389	rs905938	T	C	697389	0.7235	0.0126	0.0019	7.831e-11
6	85396119	rs9362083	A	T	630076	0.5866	-0.0117	0.0018	7.838e-11
22	35667975	rs713770	A	G	630101	0.3582	0.0119	0.0018	7.854e-11
20	6623374	rs979012	T	C	697581	0.3637	0.0116	0.0018	7.855e-11
14	91547136	rs7492628	C	G	629729	0.6801	-0.0125	0.0019	7.893e-11
8	25919020	rs1485741	T	C	697556	0.1231	0.0175	0.0027	8.224e-11
11	823586	rs140201358	C	G	485486	0.9868	-0.0557	0.0086	8.253e-11
1	107573565	rs2335077	A	G	630057	0.6448	-0.0121	0.0019	8.334e-11
2	43756032	rs7591387	T	C	697510	0.1024	0.0179	0.0028	9.298e-11
2	181607751	rs9630986	C	G	629993	0.6685	0.0122	0.0019	1.017e-10
1	19925759	rs12024554	T	C	485486	0.2346	-0.0149	0.0023	1.077e-10
15	92570921	rs12101393	C	G	630019	0.7865	0.014	0.0022	1.187e-10
1	156049877	rs61813324	T	C	485486	0.1312	0.0189	0.0029	1.217e-10
3	94033599	rs1609906	A	G	485486	0.5098	-0.0126	0.002	1.218e-10
3	62481063	rs1452075	T	C	685867	0.7316	0.0123	0.0019	1.319e-10
1	200049302	rs6658424	A	T	630081	0.2843	-0.0125	0.0019	1.357e-10
20	41989051	rs4812700	T	C	485486	0.1359	-0.0183	0.0029	1.365e-10
5	155824774	rs4454042	T	C	630055	0.2734	0.0127	0.002	1.368e-10
1	9351491	rs61783470	A	G	485486	0.1258	-0.019	0.003	1.373e-10
1	163643474	rs1289021	C	G	630078	0.4303	0.0114	0.0018	1.423e-10
3	82704753	rs6548834	A	G	630065	0.3632	0.0118	0.0018	1.642e-10
19	41341229	rs12461964	A	G	485486	0.5126	-0.0125	0.002	1.69e-10
20	56135199	rs1328757	T	C	630053	0.4743	0.0114	0.0018	1.693e-10
10	95346805	rs11187537	C	G	615174	0.2632	0.013	0.002	1.729e-10
11	113245048	rs11214589	A	G	629162	0.4959	-0.0114	0.0018	1.772e-10
14	69149428	rs4902632	A	T	607758	0.1778	0.0155	0.0024	1.782e-10
2	230739209	rs17324331	C	G	630042	0.3136	0.012	0.0019	1.79e-10
11	10393468	rs2957658	A	G	485486	0.4912	-0.0125	0.002	1.841e-10
10	63882682	rs7070749	A	G	485486	0.5531	0.0126	0.002	1.88e-10
7	136717447	rs13229637	T	C	630070	0.8538	0.0159	0.0025	1.907e-10
17	73230856	rs9988	T	C	630074	0.8347	0.0152	0.0024	1.934e-10
3	187674660	rs2590440	A	G	629558	0.7778	-0.0137	0.0022	1.982e-10
10	33672884	rs10827252	A	G	629961	0.4934	-0.0113	0.0018	2.031e-10
15	31705683	rs4779526	A	T	629999	0.7568	0.0132	0.0021	2.086e-10
7	68632251	rs1718618	A	G	617444	0.0635	-0.024	0.0038	2.192e-10
15	40990353	rs2928140	C	G	543098	0.4546	0.0119	0.0019	2.46e-10
22	40604945	rs4820408	T	G	697318	0.3777	0.0109	0.0017	2.541e-10
15	73441432	rs8039418	T	C	629991	0.4294	-0.0113	0.0018	2.644e-10
9	134870755	rs4382592	T	G	630013	0.3055	0.012	0.0019	2.712e-10
15	53091553	rs2456530	T	C	630028	0.1375	0.0163	0.0026	2.73e-10
2	59951465	rs13028903	T	C	629889	0.4597	0.0113	0.0018	2.752e-10
5	74480288	rs4704187	T	C	485486	0.5168	0.0123	0.002	2.798e-10
2	166162705	rs12469667	A	G	630067	0.2322	-0.013	0.0021	2.821e-10
14	25928179	rs10132280	A	C	697591	0.3106	-0.0116	0.0018	3.114e-10
13	79580919	rs1441264	A	G	685864	0.5857	0.0111	0.0018	3.157e-10
10	32391109	rs2907794	A	G	697633	0.2544	-0.0124	0.002	3.238e-10
11	133110361	rs6590683	T	C	628691	0.4791	0.0113	0.0018	3.285e-10
14	103304425	rs7143963	T	C	697647	0.1689	0.0136	0.0022	3.307e-10
15	94023132	rs8024294	A	G	618157	0.1115	0.0177	0.0028	3.624e-10
10	61842645	rs7070670	T	C	485486	0.3228	-0.0132	0.0021	3.644e-10
5	172997978	rs17738166	A	G	629858	0.3974	0.0114	0.0018	3.779e-10
6	120213880	rs2357760	A	G	697664	0.6738	0.0113	0.0018	3.804e-10
6	51187787	rs994270	C	G	630041	0.7662	0.0131	0.0021	3.806e-10
11	102977271	rs2513987	A	G	485486	0.2688	-0.0138	0.0022	3.882e-10
7	77333267	rs11764879	A	G	697631	0.2864	-0.0117	0.0019	3.926e-10
2	239365456	rs3891424	A	G	485486	0.0527	-0.0278	0.0044	3.997e-10
7	28198677	rs1708302	T	C	553049	0.4308	-0.0114	0.0018	4.002e-10
17	46592413	rs12450225	A	G	697648	0.4959	-0.0105	0.0017	4.023e-10
1	219583791	rs2791558	T	C	630008	0.2624	0.0128	0.002	4.056e-10
12	998365	rs12828016	T	G	630044	0.391	-0.0114	0.0018	4.081e-10
11	68980762	rs188584129	A	G	485486	0.0172	-0.0481	0.0077	4.099e-10
6	126248374	rs9375417	T	C	485486	0.4985	-0.0122	0.002	4.136e-10
16	49864791	rs2047937	T	C	697373	0.517	-0.0106	0.0017	4.573e-10
13	54396602	rs1379828	T	C	689533	0.8093	-0.0131	0.0021	4.907e-10
4	102143616	rs3804381	A	G	629955	0.2746	0.0124	0.002	4.995e-10
18	63306008	rs28434748	A	G	485486	0.8013	-0.0152	0.0024	5.007e-10
8	68203608	rs13255070	A	G	485486	0.7187	-0.0136	0.0022	5.072e-10
6	97946396	rs10499013	A	G	629734	0.28	-0.0125	0.002	5.096e-10
2	219170525	rs1017698	A	G	621813	0.5974	-0.0113	0.0018	5.13e-10
12	108421114	rs7297802	A	G	628670	0.4072	0.0112	0.0018	5.133e-10
12	122208968	rs11608693	A	G	567406	0.1667	-0.0168	0.0027	5.362e-10
2	67604752	rs4671796	A	G	629925	0.5529	0.0111	0.0018	5.528e-10
11	778857	rs61876729	A	G	485486	0.9091	0.0214	0.0034	5.546e-10
15	57120989	rs1657930	A	G	621877	0.7926	-0.0134	0.0022	5.624e-10
14	65426216	rs2412107	T	G	630009	0.2192	0.0133	0.0021	5.785e-10
3	9345218	rs4686340	A	C	695667	0.2513	0.0123	0.002	6.014e-10
16	85258191	rs7198287	T	C	626096	0.2182	-0.0138	0.0022	6.096e-10
9	126586563	rs1752169	A	C	630082	0.2625	0.0123	0.002	6.815e-10
6	50275258	rs17665162	T	C	696596	0.9446	-0.0231	0.0037	6.98e-10
8	12617155	rs9969455	A	G	696546	0.6155	0.0111	0.0018	7.103e-10
17	18266567	rs672356	A	G	485486	0.2964	-0.0132	0.0021	7.579e-10
11	65894424	rs3862386	C	G	630061	0.1867	0.014	0.0023	7.745e-10
3	156278785	rs11710396	A	G	485486	0.3137	-0.0131	0.0021	7.888e-10
12	38370110	rs10880321	C	G	627199	0.3848	-0.0114	0.0019	7.936e-10
6	153455994	rs672341	A	G	485486	0.4126	-0.0122	0.002	7.964e-10
17	7531965	rs858519	T	C	485486	0.4533	0.0121	0.002	7.966e-10
12	123339117	rs11060406	T	C	604274	0.0426	0.031	0.005	8.042e-10
16	28318440	rs2650494	A	G	681881	0.5871	0.0107	0.0017	8.585e-10
6	83433228	rs9294260	A	G	697515	0.4696	0.0103	0.0017	8.973e-10
5	76599022	rs1382894	A	T	629884	0.6486	0.0114	0.0019	9.152e-10
1	243533273	rs12042959	A	G	630062	0.8633	0.0155	0.0025	9.25e-10
6	126489975	rs2186059	C	G	629900	0.2622	-0.0125	0.002	9.362e-10
10	5648787	rs7907173	A	G	629892	0.4511	-0.0109	0.0018	9.433e-10
11	30432220	rs13642	A	T	630073	0.6452	0.0113	0.0019	9.486e-10
10	88128281	rs3814614	A	G	630071	0.4769	0.0108	0.0018	9.934e-10
19	18812024	rs4808845	A	G	485486	0.59	0.0122	0.002	1.025e-09
12	34636450	rs12372466	A	G	630055	0.5849	0.011	0.0018	1.082e-09
6	53789830	rs9370243	T	G	630083	0.0804	0.0198	0.0032	1.131e-09
12	2055266	rs7222	T	C	629933	0.499	0.0109	0.0018	1.169e-09
18	34690744	rs10164099	T	C	697649	0.8742	-0.0149	0.0025	1.173e-09
19	17207851	rs55957788	A	G	485486	0.2961	0.013	0.0021	1.183e-09
6	82297307	rs72895340	A	G	485486	0.0501	0.0276	0.0045	1.225e-09
7	77047102	rs12669521	A	G	485486	0.6733	0.0127	0.0021	1.286e-09
18	13072979	rs1787013	T	C	630077	0.5586	-0.0108	0.0018	1.327e-09
2	26942256	rs2384463	A	G	630056	0.4798	0.0107	0.0018	1.382e-09
6	50683009	rs78648104	T	C	553044	0.7815	0.0197	0.0033	1.488e-09
16	4908956	rs8060576	T	C	630037	0.1234	0.0161	0.0027	1.496e-09
19	7199803	rs1035942	A	G	629083	0.2747	0.0121	0.002	1.499e-09
4	78655671	rs12643960	A	G	485486	0.8502	-0.0165	0.0027	1.506e-09
7	112987650	rs4476935	T	C	630008	0.4268	-0.0108	0.0018	1.54e-09
1	224062306	rs10158345	C	G	629900	0.6993	0.0117	0.0019	1.571e-09
10	36227656	rs708437	A	G	617811	0.8256	0.0144	0.0024	1.598e-09
5	158015903	rs1122080	A	G	697618	0.2045	-0.0131	0.0022	1.603e-09
8	19824667	rs15285	T	C	688914	0.2629	-0.0117	0.0019	1.619e-09
13	110932363	rs664532	T	C	553057	0.3787	0.0113	0.0019	1.667e-09
5	76046939	rs17568628	T	C	618010	0.954	-0.0264	0.0044	1.783e-09
12	124754676	rs1609725	T	C	697400	0.0689	0.0205	0.0034	1.799e-09
2	164877930	rs399984	C	G	630044	0.7788	0.0129	0.0022	1.862e-09
13	93896935	rs12430764	A	G	630067	0.5164	0.0107	0.0018	1.872e-09
15	75069282	rs936226	T	C	697021	0.7294	0.0114	0.0019	1.95e-09
2	43189120	rs10153926	A	G	485486	0.2188	0.0143	0.0024	2.003e-09
3	33872787	rs12631066	C	G	630056	0.2247	0.0124	0.0021	2.089e-09
10	4963327	rs12774134	T	C	684223	0.1187	-0.0158	0.0026	2.096e-09
1	214173840	rs3767848	A	G	618182	0.2539	-0.0124	0.0021	2.161e-09
13	51136739	rs978332	T	C	697613	0.729	0.0113	0.0019	2.324e-09
3	18705035	rs4635727	A	G	630068	0.7226	0.0118	0.002	2.351e-09
2	213413231	rs7599312	A	G	697620	0.2732	-0.0114	0.0019	2.358e-09
9	29642688	rs1680490	A	G	537610	0.5945	-0.0118	0.002	2.412e-09
20	25298087	rs7267979	A	G	697532	0.4368	0.0101	0.0017	2.503e-09
11	130271647	rs747249	A	G	629846	0.3588	0.0111	0.0019	2.65e-09
9	15670492	rs6474945	T	G	695388	0.4535	-0.0101	0.0017	2.669e-09
8	60264465	rs62506196	A	C	485486	0.8376	-0.0159	0.0027	2.696e-09
2	212281381	rs4673616	T	G	549556	0.6367	-0.0121	0.002	2.703e-09
2	60814466	rs2195086	T	G	628853	0.8328	-0.0144	0.0024	2.809e-09
13	59266053	rs4055791	T	C	485486	0.4151	-0.0118	0.002	2.809e-09
9	136994893	rs28647893	T	C	485486	0.482	-0.0116	0.002	2.91e-09
10	32557592	rs3740237	C	G	628270	0.1416	0.0153	0.0026	2.97e-09
2	162859436	rs12621633	A	G	577145	0.011	0.0538	0.0091	2.996e-09
13	112225701	rs1163627	A	C	657179	0.5446	0.0104	0.0017	3.008e-09
10	93158084	rs117471638	A	G	485486	0.0196	0.0419	0.0071	3.101e-09
9	94187634	rs968821	C	G	628670	0.3449	-0.0111	0.0019	3.114e-09
6	15230743	rs112266013	A	G	485486	0.1408	-0.0167	0.0028	3.168e-09
6	97385975	rs17448885	C	G	629907	0.6522	0.011	0.0019	3.325e-09
3	138340590	rs1672936	A	G	485486	0.46	0.0116	0.002	3.416e-09
3	99525631	rs793456	A	G	630013	0.6045	-0.0106	0.0018	3.563e-09
5	106328326	rs4395620	T	C	629963	0.5756	0.0106	0.0018	3.568e-09
7	20444060	rs6955431	T	C	629926	0.6931	0.0114	0.0019	3.645e-09
14	71359064	rs2526886	T	G	485486	0.69	0.0125	0.0021	3.646e-09
9	102162570	rs62565259	T	C	485486	0.1646	-0.0157	0.0027	3.706e-09
2	60170875	rs2419407	T	C	629978	0.5648	0.0105	0.0018	3.854e-09
7	50750128	rs2715135	T	G	630042	0.3706	0.0109	0.0018	4.092e-09
10	102416555	rs10883518	A	C	620786	0.3684	-0.011	0.0019	4.113e-09
21	35593827	rs28451064	A	G	485486	0.1268	0.0177	0.003	4.228e-09
12	14417179	rs11055887	A	G	629851	0.1934	-0.0133	0.0023	4.281e-09
15	62435156	rs12440695	T	C	685904	0.6151	-0.0103	0.0018	4.353e-09
10	27904321	rs1494204	T	C	629926	0.419	-0.0106	0.0018	4.406e-09
22	29412028	rs181440924	A	G	548255	0.0154	-0.0432	0.0074	4.436e-09
19	33925588	rs11084734	T	C	629881	0.2983	-0.0115	0.002	4.441e-09
11	17708379	rs4141261	T	G	630082	0.362	-0.0109	0.0019	4.5e-09
13	50535863	rs2475837	T	C	681193	0.119	0.0151	0.0026	4.558e-09
12	12879570	rs34322	T	C	629994	0.466	0.0104	0.0018	4.604e-09
15	100269680	rs2061007	C	G	629699	0.5882	-0.0105	0.0018	4.649e-09
14	53956168	rs61986159	T	C	485486	0.2312	0.0136	0.0023	4.847e-09
9	108622461	rs10978310	A	G	618040	0.9393	0.0228	0.0039	4.857e-09
21	42653567	rs2838006	T	C	630062	0.3563	-0.0109	0.0019	4.965e-09
5	141973501	rs34000	T	C	607003	0.6002	0.0107	0.0018	5.076e-09
7	84554998	rs13232789	T	G	629934	0.6613	-0.011	0.0019	5.092e-09
2	105939237	rs4851057	T	C	621946	0.1259	0.0158	0.0027	5.313e-09
10	3581221	rs10795055	A	G	630081	0.3934	0.0106	0.0018	5.426e-09
2	35473041	rs7587522	C	G	630063	0.3462	-0.0107	0.0018	5.494e-09
5	171836528	rs4867673	A	G	630003	0.6314	-0.0107	0.0018	5.499e-09
18	39910592	rs8096564	T	G	618311	0.283	0.0114	0.002	5.559e-09
1	1810090	rs7525092	T	C	630066	0.269	-0.0116	0.002	5.644e-09
12	121671261	rs7961979	A	C	630042	0.1307	0.0157	0.0027	5.846e-09
7	75038408	rs77497827	A	G	485486	0.5301	-0.0126	0.0022	6.204e-09
4	20115547	rs10004900	T	G	485486	0.8735	-0.0172	0.003	6.239e-09
8	142617096	rs11782074	T	G	629859	0.3683	0.0109	0.0019	6.317e-09
11	89917699	rs647248	A	G	630065	0.5405	0.0105	0.0018	6.491e-09
13	99241507	rs9556979	T	G	629843	0.6854	-0.0113	0.0019	6.63e-09
6	41702227	rs13198178	C	G	617491	0.0641	0.0214	0.0037	6.701e-09
3	48068610	rs62260788	T	C	485486	0.0895	0.0199	0.0034	6.726e-09
3	16852853	rs6442644	T	G	630032	0.7004	-0.0112	0.0019	6.774e-09
1	210337691	rs17015701	A	G	697631	0.207	0.0122	0.0021	6.824e-09
11	132638905	rs10791249	A	T	630061	0.4375	0.0104	0.0018	6.89e-09
3	81850742	rs13080520	T	C	630077	0.6422	-0.0107	0.0018	6.923e-09
3	123122314	rs6794936	A	T	696329	0.4779	-0.0099	0.0017	7.374e-09
1	21646814	rs213020	A	C	485486	0.3057	-0.0123	0.0021	7.514e-09
2	68464271	rs930653	A	T	629927	0.3562	0.0108	0.0019	7.653e-09
8	97851578	rs4145698	A	T	629830	0.658	0.0108	0.0019	7.71e-09
15	63922474	rs11071759	T	C	630077	0.387	0.0104	0.0018	7.832e-09
1	173848808	rs28680958	A	G	485486	0.2221	-0.0135	0.0023	8.11e-09
16	19859332	rs4782289	A	G	690209	0.1322	-0.0146	0.0025	8.129e-09
15	35754701	rs12908637	C	G	617663	0.8727	0.0156	0.0027	8.176e-09
12	3388004	rs544668	T	C	629879	0.602	0.0105	0.0018	8.192e-09
6	43150980	rs6924555	T	C	629981	0.8345	-0.0138	0.0024	8.203e-09
5	140989410	rs11167753	T	C	629963	0.7275	-0.0114	0.002	8.268e-09
17	40113631	rs72820838	T	C	485486	0.0522	0.0254	0.0044	8.331e-09
7	5566671	rs852425	A	G	696573	0.6498	-0.0102	0.0018	8.397e-09
12	57146069	rs2277339	T	G	618339	0.8931	-0.0168	0.0029	8.489e-09
5	172748679	rs4868256	T	C	618526	0.5008	0.0108	0.0019	8.656e-09
3	127715518	rs111489708	T	C	485486	0.0464	-0.0268	0.0047	8.903e-09
14	23749616	rs10133795	A	T	629562	0.5071	-0.0104	0.0018	8.961e-09
1	46595615	rs785505	A	T	614966	0.95	0.024	0.0042	8.973e-09
12	116034706	rs74628422	A	G	485486	0.204	0.0141	0.0024	9.102e-09
11	131467794	rs2512885	T	C	697540	0.4709	-0.0097	0.0017	9.345e-09
8	135708575	rs10505628	T	C	629950	0.3775	-0.0104	0.0018	9.581e-09
12	133766122	rs12828318	A	G	688838	0.8263	0.013	0.0023	9.583e-09
13	58484786	rs9569777	T	G	697655	0.1858	-0.0127	0.0022	9.652e-09
14	75735508	rs2205189	A	T	618327	0.2849	0.0113	0.002	9.781e-09
1	110154688	rs17024393	T	C	674637	0.9691	-0.0295	0.0051	9.86e-09
11	10921512	rs7932891	A	G	629150	0.2954	0.0113	0.002	9.89e-09
2	228973660	rs7561798	A	G	697605	0.5295	-0.0097	0.0017	9.92e-09
4	15375527	rs4586926	A	C	630079	0.6363	0.0106	0.0018	1e-08
12	107100717	rs4964188	T	C	485486	0.497	-0.0112	0.002	1.053e-08
4	4990298	rs4450871	A	G	578763	0.5506	0.0108	0.0019	1.062e-08
4	177609609	rs2333496	T	C	695928	0.6859	0.0104	0.0018	1.077e-08
12	113687859	rs729062	A	G	620364	0.9317	-0.0204	0.0036	1.106e-08
11	45227210	rs11038354	A	G	589615	0.5671	0.0105	0.0018	1.121e-08
9	129379518	rs10819189	A	G	629900	0.2764	-0.0114	0.002	1.122e-08
10	80772591	rs6480914	A	G	485486	0.5845	0.0114	0.002	1.144e-08
7	76720582	rs3930017	A	G	686696	0.3933	-0.01	0.0018	1.148e-08
15	83361080	rs17158366	A	C	693852	0.1048	-0.016	0.0028	1.184e-08
4	124097632	rs414865	A	T	630076	0.6795	0.0109	0.0019	1.187e-08
7	46028450	rs1722123	T	C	485486	0.4766	-0.0113	0.002	1.2e-08
19	13191505	rs142927801	A	G	485486	0.0192	-0.0414	0.0073	1.204e-08
3	107270460	rs16853606	A	G	630071	0.8413	-0.0132	0.0023	1.215e-08
3	62106479	rs11917047	A	G	629952	0.7647	-0.0117	0.0021	1.269e-08
10	119331100	rs4752083	A	G	485486	0.615	-0.0114	0.002	1.317e-08
4	125220708	rs11726981	A	C	630077	0.7241	-0.0114	0.002	1.329e-08
16	7693274	rs8054765	C	G	617381	0.7699	-0.0121	0.0021	1.335e-08
9	107578059	rs71511786	A	T	485486	0.9207	0.0207	0.0036	1.336e-08
8	71933625	rs62505960	A	T	485486	0.9112	0.0196	0.0035	1.337e-08
5	134406908	rs888675	T	C	626540	0.3893	-0.0106	0.0019	1.351e-08
17	42287519	rs2071167	T	C	697616	0.2535	0.0111	0.002	1.358e-08
2	148121393	rs6430168	T	G	630011	0.209	0.0123	0.0022	1.382e-08
6	130434142	rs11154521	C	G	682696	0.3196	-0.0102	0.0018	1.385e-08
7	150755173	rs2069443	T	G	589501	0.7423	-0.0119	0.0021	1.401e-08
2	171589648	rs4668304	A	G	630045	0.3587	0.0105	0.0019	1.415e-08
1	176751613	rs7528123	T	C	629943	0.6177	-0.0103	0.0018	1.416e-08
3	84979990	rs4115674	T	C	485486	0.3274	-0.0118	0.0021	1.425e-08
9	11579598	rs2165864	T	C	630027	0.4269	-0.0102	0.0018	1.443e-08
9	119142351	rs4837261	T	C	630017	0.1786	0.0129	0.0023	1.452e-08
5	87032406	rs710387	A	G	629998	0.3002	0.011	0.0019	1.466e-08
7	46572992	rs2057869	A	G	608030	0.3008	0.0111	0.002	1.499e-08
8	26245658	rs2874670	A	G	630073	0.4433	0.0102	0.0018	1.515e-08
9	16728721	rs1411431	A	C	485486	0.1598	0.0152	0.0027	1.521e-08
6	166560873	rs10806842	C	G	485486	0.5046	0.011	0.002	1.541e-08
8	130234828	rs9643248	T	C	485486	0.6805	-0.0119	0.0021	1.541e-08
16	976554	rs929069	A	G	626921	0.1933	0.0128	0.0023	1.567e-08
11	110579397	rs3930078	A	G	630038	0.1634	0.0135	0.0024	1.604e-08
19	33814693	rs7254869	T	C	485486	0.9232	-0.0207	0.0037	1.629e-08
11	26236292	rs72889643	T	G	485486	0.0632	0.0229	0.004	1.638e-08
6	163033350	rs13191362	A	G	697521	0.8593	0.0148	0.0026	1.644e-08
6	28368508	rs35883476	C	G	485486	0.1089	-0.0177	0.0031	1.648e-08
18	21598266	rs78936632	A	G	485486	0.0897	-0.0204	0.0036	1.656e-08
16	76838461	rs4243130	T	G	697589	0.8081	-0.0121	0.0021	1.675e-08
6	118977768	rs11752928	C	G	553049	0.4872	-0.0105	0.0019	1.691e-08
7	70040558	rs4718966	T	C	630076	0.4119	0.0102	0.0018	1.692e-08
3	185507299	rs11705729	A	T	617244	0.6792	-0.0106	0.0019	1.697e-08
11	64639163	rs627497	A	G	587403	0.1319	-0.015	0.0027	1.714e-08
8	103543446	rs35708461	T	C	485486	0.2153	0.0135	0.0024	1.733e-08
12	37876400	rs4002730	T	C	630031	0.6109	0.0103	0.0018	1.769e-08
1	22450487	rs2235529	T	C	629984	0.1613	-0.0137	0.0024	1.781e-08
6	109527104	rs377436	A	G	630059	0.2932	-0.0109	0.0019	1.782e-08
13	44684600	rs10507524	T	C	630079	0.9047	-0.0171	0.003	1.793e-08
9	17367946	rs10963067	A	C	630080	0.0941	-0.0178	0.0032	1.799e-08
19	4028783	rs2289863	T	C	630041	0.73	0.0114	0.002	1.852e-08
16	4021734	rs2531992	A	G	697628	0.1643	-0.013	0.0023	1.88e-08
22	38158709	rs3788529	A	G	485486	0.7044	-0.0121	0.0021	1.907e-08
4	91237236	rs1551795	T	G	697575	0.5095	0.0094	0.0017	1.925e-08
14	74989433	rs699371	T	C	630006	0.3588	-0.0106	0.0019	1.936e-08
17	62020838	rs8074752	A	G	485486	0.5392	-0.0111	0.002	1.961e-08
1	110500175	rs11577194	T	C	697258	0.4974	0.0094	0.0017	1.967e-08
2	187536155	rs12475476	T	C	697663	0.2357	0.011	0.002	1.985e-08
13	81064756	rs7350648	T	G	485486	0.8008	0.0138	0.0025	1.986e-08
1	119014845	rs116679284	T	C	485486	0.0361	-0.0303	0.0054	2.009e-08
1	7728391	rs1891216	T	G	629882	0.6305	-0.0104	0.0018	2.033e-08
2	240325622	rs843460	A	C	485486	0.6722	-0.0119	0.0021	2.036e-08
9	92191467	rs10797116	T	C	629966	0.4647	-0.0101	0.0018	2.05e-08
15	37371881	rs11854996	A	G	629914	0.7405	0.0114	0.002	2.07e-08
21	47535248	rs2839108	T	C	627661	0.7382	-0.0113	0.002	2.09e-08
1	80784642	rs11162968	T	C	629581	0.6849	-0.0109	0.0019	2.119e-08
2	98392302	rs17489259	A	G	630010	0.2283	-0.012	0.0021	2.154e-08
6	133190249	rs62424543	A	G	485486	0.9296	-0.0215	0.0038	2.215e-08
3	43334878	rs13095863	T	C	626410	0.3323	-0.0107	0.0019	2.243e-08
17	47322264	rs12601665	C	G	629593	0.5767	0.01	0.0018	2.246e-08
3	42706695	rs68190114	A	G	485486	0.0707	-0.0219	0.0039	2.259e-08
8	25792789	rs6988242	T	G	607782	0.7189	0.0117	0.0021	2.333e-08
11	115022404	rs12286929	A	G	697572	0.4995	-0.0094	0.0017	2.362e-08
9	14500538	rs7848552	C	G	629725	0.1983	0.0128	0.0023	2.411e-08
9	140646121	rs11792069	A	G	600710	0.8274	0.0136	0.0024	2.427e-08
16	53498655	rs8054299	C	G	618064	0.6861	0.0107	0.0019	2.463e-08
19	46070039	rs12985803	T	C	598520	0.3289	0.0109	0.002	2.487e-08
2	111894720	rs17041868	T	C	697541	0.9216	-0.0191	0.0034	2.541e-08
12	69657145	rs317646	A	G	630023	0.7313	-0.011	0.002	2.557e-08
9	116551303	rs4979284	A	G	485486	0.7391	-0.0125	0.0022	2.559e-08
3	25585166	rs1286769	A	G	691323	0.4562	-0.0095	0.0017	2.596e-08
6	33557225	rs430655	A	G	628675	0.3297	0.0105	0.0019	2.634e-08
11	10247283	rs716803	A	C	551523	0.4839	0.0103	0.0019	2.644e-08
19	4174398	rs350846	C	G	618344	0.1233	0.0154	0.0028	2.724e-08
4	18011202	rs16896261	A	G	629954	0.8591	-0.0142	0.0025	2.754e-08
16	3344618	rs220381	A	G	625105	0.6733	-0.0106	0.0019	2.786e-08
10	122977030	rs10510092	T	G	630054	0.152	-0.0134	0.0024	2.817e-08
5	134791523	rs1382284	A	T	630075	0.4865	0.0099	0.0018	2.829e-08
16	73809928	rs400223	T	C	618339	0.4845	0.01	0.0018	2.88e-08
5	124157377	rs17152077	A	G	697636	0.1348	-0.0137	0.0025	2.905e-08
6	133601845	rs6940715	A	C	630029	0.8942	0.0162	0.0029	2.928e-08
10	64765654	rs10822109	T	C	697668	0.4655	0.0093	0.0017	2.962e-08
4	95991417	rs1863652	A	G	630059	0.3529	-0.0103	0.0019	3.047e-08
3	57187036	rs17289049	A	G	689410	0.9112	-0.0164	0.003	3.056e-08
21	16522082	rs2823096	A	G	629783	0.8115	0.0128	0.0023	3.174e-08
1	54743111	rs587271	T	C	686645	0.6904	0.0106	0.0019	3.184e-08
15	96773548	rs13329447	T	C	630046	0.605	-0.0101	0.0018	3.19e-08
7	49616203	rs10269783	A	G	695760	0.4145	0.0096	0.0017	3.2e-08
10	33522229	rs57389679	T	C	485486	0.9542	-0.0259	0.0047	3.213e-08
2	112407208	rs6711875	T	C	485486	0.7813	-0.0131	0.0024	3.237e-08
12	131441717	rs12823266	A	G	609139	0.7241	0.0114	0.0021	3.243e-08
10	106767803	rs7078709	C	G	626508	0.1319	-0.0143	0.0026	3.28e-08
18	45921214	rs7239114	A	G	685789	0.5413	0.0095	0.0017	3.392e-08
17	27679725	rs7222766	A	G	695366	0.4655	0.0093	0.0017	3.426e-08
6	129373689	rs4534007	A	G	697557	0.5576	0.0093	0.0017	3.434e-08
1	155908657	rs140953793	C	G	485486	0.9813	0.0413	0.0075	3.526e-08
2	208386024	rs2709373	T	C	630058	0.818	0.0126	0.0023	3.553e-08
2	63053048	rs11688816	A	G	697620	0.4793	-0.0093	0.0017	3.562e-08
18	76741423	rs2981423	T	C	692134	0.9375	0.0194	0.0035	3.643e-08
2	161714729	rs270960	A	C	690233	0.6634	0.0098	0.0018	3.674e-08
10	77469230	rs7898903	T	C	629141	0.1321	-0.0148	0.0027	3.679e-08
17	56040311	rs11654395	T	C	598785	0.9185	-0.0181	0.0033	3.75e-08
12	1204676	rs4459369	T	G	629581	0.7309	0.0115	0.0021	3.756e-08
7	54343287	rs10269616	T	G	485486	0.556	-0.011	0.002	3.774e-08
10	80897384	rs704000	T	C	485486	0.4704	0.0109	0.002	3.872e-08
11	112842773	rs10789931	T	C	630059	0.1216	0.015	0.0027	3.886e-08
6	116866019	rs17078048	A	G	630080	0.8498	-0.0136	0.0025	3.895e-08
16	9733731	rs35014268	A	C	485486	0.7316	-0.0122	0.0022	3.917e-08
5	55003944	rs7736177	A	G	629982	0.6911	-0.0105	0.0019	3.957e-08
9	103108941	rs2151131	C	G	695870	0.2101	-0.0117	0.0021	3.957e-08
17	9806678	rs77617442	T	C	485486	0.2766	0.0122	0.0022	3.983e-08
1	1527952	rs113212351	T	C	485486	0.6411	0.012	0.0022	4.11e-08
4	157616767	rs1464454	A	G	694875	0.3957	-0.0097	0.0018	4.145e-08
5	56265899	rs142989338	T	C	485486	0.977	-0.0371	0.0068	4.302e-08
16	52322660	rs1420197	A	T	629947	0.4675	-0.0098	0.0018	4.314e-08
4	122624065	rs7680787	T	C	697654	0.6477	0.0097	0.0018	4.397e-08
2	218392555	rs2373078	T	C	630070	0.1	0.0158	0.0029	4.408e-08
3	127397553	rs9859117	C	G	629986	0.1945	0.0122	0.0022	4.465e-08
4	106160133	rs56185013	A	G	485486	0.2179	-0.013	0.0024	4.473e-08
8	27167942	rs17446091	T	C	697525	0.7943	-0.0115	0.0021	4.84e-08
5	127357526	rs17764730	T	C	630038	0.2364	-0.0114	0.0021	4.856e-08
20	10968891	rs2104574	T	C	697648	0.3012	-0.0102	0.0019	4.905e-08
7	114310053	rs12705971	T	G	697565	0.4649	0.0092	0.0017	4.925e-08
CHR, chromosome; POS, position of SNP; SNP, single nucleotide polymorphism; N, sample size

## Sheet: Supplementary_Table6
Supplementary Table 6: Cancer GWAS details
Cancer	Cases	Controls	PubMed ID	No. of contributing studies	GWAS Catalog ID
Breast	133384	113789	32424353	82	GCST010098 GCST010099 GCST010100
Breast triple negative	2006	20815
Breast luminal A	7325
Breast luminal B	1682
Breast HER2 enriched	718
Breast HER2 negative luminal B	1779
Colorectal (GWAS Catalog)	73673	86854	36539618	16	GCST90129505
Colorectal (FinnGen)	6847	314193	36653562	10	NA
Colorectal colon (FinnGen)	4143
Colorectal rectum (FinnGen)	2490
Endometrial	8758	46126	30093612	17	GCST006465
Endometrial (FinnGen)	2079	182927	36653562	10	NA
Lung	29266	56450	28604730	26	GCST004744 GCST004746 GCST004747 GCST004748 GCST004749 GCST004750
Lung ever-smoked	23223	16964
Lung never-smoked	2355	7504
Lung adenocarcinoma	11273	55483
Lung squamous cell carcinoma	7426	55627
Lung small cell lung cancer	2664	21444
Oesophageal	16790	32476	35882562	5	NA
Ovarian	26293	68502	28346442	77	GCST004415 GCST004416 GCST004417 GCST004418 GCST004419 GCST004461 GCST004462 GCST004478 GCST004479 GCST004480 GCST004481
Ovarian invasive high grade serous	13037	40941
Ovarian all serous	16003
Ovarian invasive mucinous	1417
Ovarian all mucinous	2566
Ovarian all low malignant potential	3103
Ovarian invasive low grade serous and low malignant potential serous	2966
Ovarian invasive low grade serous cases	1012
Ovarian endometrioid	2810
Ovarian clear cell	1366
Ovarian low malignant potential serous	1954
Ovarian low malignant potential mucinous	1149
Prostate	79194	61112	29892016	8	GCST006085
Renal	10784	20406	28598434	5	GCST004710

## Sheet: Supplementary_Table7
Supplementary Table 7: Instrumental variables for obesity-driven metabolites after clumping
Metabolite ID	Metabolite	CHR	POS	rsID	Effect_Allele	Other_Allele	Freq_Effect_Allele	Beta	SE	P	N
M32412	butyrylcarnitine	12	121109832	rs11065200	T	C	0.640327	-0.630335	0.0162736	0	8340
M46367	X - 11905	12	21352541	rs12317268	A	G	0.844342	-0.596514	0.0210987	7.5e-176	8440
M27710	N-acetylglycine	2	211540507	rs1047891	C	A	0.680495	-0.401465	0.0166216	6.9e-129	8448
M46604	X - 11538	12	21343833	rs73079476	A	C	0.844983	-0.459565	0.0211958	3e-104	8402
M52713	1-(1-enyl-palmitoyl)-2-palmitoleoyl-GPC (P-16:0/16:1)*	14	67965452	rs11158671	G	A	0.515098	0.31621	0.0154149	1.6e-93	8405
M01604	urate	4	9995829	rs7696983	A	C	0.213418	-0.363194	0.0188079	4.4e-83	8455
M00512	asparagine	14	104575130	rs12587599	C	T	0.857153	-0.411727	0.0220707	1.2e-77	8441
M52466	1-stearoyl-2-docosahexaenoyl-GPE (18:0/22:6)*	15	58723426	rs1077835	A	G	0.785906	-0.330539	0.0189569	4.4e-68	8312
M33949	gamma-glutamylglycine	2	211540507	rs1047891	C	A	0.680643	-0.286761	0.0166482	1.7e-66	8444
M46460	X - 11444	2	31982811	rs112881196	C	G	0.958786	0.669107	0.0390729	9.7e-66	8448
M52466	1-stearoyl-2-docosahexaenoyl-GPE (18:0/22:6)*	15	58671765	rs1601935	G	T	0.351272	0.278946	0.016477	2.7e-64	8312
M47929	X - 12707	22	19951271	rs4680	G	A	0.484469	-0.259421	0.015528	1.2e-62	8240
M46367	X - 11905	12	21314973	rs4762697	A	T	0.285397	-0.276041	0.0172947	2.4e-57	8440
M46663	X - 11334	10	12133252	rs7094385	A	G	0.772867	-0.296604	0.0185902	2.6e-57	8367
M47872	X - 17340	4	69536084	rs1902023	A	C	0.515831	-0.25291	0.0160069	3.1e-56	7839
M32412	butyrylcarnitine	12	121485332	rs141164740	C	A	0.769215	0.292213	0.0185148	4.1e-56	8340
M52453	1-oleoyl-2-linoleoyl-GPC (18:1/18:2)*	11	61557803	rs102275	T	C	0.653505	-0.253281	0.0160871	7.5e-56	8381
M46460	X - 11444	2	32834193	rs111471249	C	T	0.960535	0.605195	0.0402513	4.3e-51	8448
M32412	butyrylcarnitine	12	120875456	rs11065120	C	T	0.764173	0.255782	0.0180781	1.9e-45	8340
M52454	1-palmitoyl-2-dihomo-linolenoyl-GPC (16:0/20:3n3 or 6)*	11	61581656	rs174559	G	A	0.726456	-0.234224	0.0171442	1.7e-42	8450
M49637	X - 23739	14	104575326	rs2298000	C	A	0.856826	-0.288017	0.0222405	2.3e-38	8306
M52611	1-stearoyl-2-docosahexaenoyl-GPC (18:0/22:6)	11	61551927	rs174536	A	C	0.658151	0.199757	0.0160722	1.8e-35	8447
M52715	1-(1-enyl-palmitoyl)-2-myristoyl-GPC (P-16:0/14:0)*	14	67969108	rs72719193	A	G	0.481464	-0.194235	0.0156793	6.36327e-35	7960
M46460	X - 11444	2	31654155	rs72790679	G	A	0.979179	0.668413	0.0549437	4.7e-34	8448
M52629	1-stearoyl-2-dihomo-linolenoyl-GPC (18:0/20:3n3 or 6)*	11	61595564	rs968567	C	T	0.817429	-0.236346	0.0199483	2.2e-32	8453
M33969	stearidonate (18:4n3)	11	61609750	rs174583	C	T	0.652558	0.189468	0.0160816	4.9e-32	8423
M52500	1-margaroyl-2-linoleoyl-GPC (17:0/18:2)*	11	61596633	rs99780	C	T	0.654921	-0.1873	0.0160844	2.4e-31	8433
M52629	1-stearoyl-2-dihomo-linolenoyl-GPC (18:0/20:3n3 or 6)*	16	15129970	rs7200543	A	G	0.703315	0.190481	0.0167992	8.4e-30	8453
M46633	X - 12844	7	137799362	rs9642093	T	C	0.206316	-0.217134	0.0191573	8.9e-30	8455
M46604	X - 11538	19	15981821	rs55744319	G	A	0.693644	0.190664	0.0168952	1.6e-29	8402
M46798	1-oleoyl-2-linoleoyl-glycerol (18:1/18:2)	11	116648917	rs964184	G	C	0.130067	0.258358	0.0229105	1.7e-29	8452
M46634	X - 12846	2	31982811	rs112881196	C	G	0.95899	0.445184	0.0396411	2.9e-29	8293
M47929	X - 12707	16	28620320	rs4149383	G	A	0.881072	-0.321889	0.0290836	1.8e-28	8240
M46604	X - 11538	12	21287936	rs74516282	T	A	0.801538	0.214112	0.019528	5.7e-28	8402
M46460	X - 11444	2	32268286	rs72796850	A	C	0.982179	0.634034	0.058144	1.1e-27	8448
M52700	1-stearoyl-2-docosapentaenoyl-GPC (18:0/22:5n6)*	11	61600342	rs174574	A	C	0.347059	-0.175156	0.0160593	1.1e-27	8449
M01648	serine	1	120254506	rs561931	A	G	0.412436	-0.167196	0.0156735	1.4e-26	8441
M32412	butyrylcarnitine	12	121429399	rs56256645	A	G	0.894721	0.292736	0.027758	5.3e-26	8340
M32412	butyrylcarnitine	12	121135508	rs10849778	G	A	0.873183	0.24323	0.0231672	8.7e-26	8340
M52454	1-palmitoyl-2-dihomo-linolenoyl-GPC (16:0/20:3n3 or 6)*	16	15131642	rs4985154	G	C	0.707423	0.175526	0.0169077	3e-25	8450
M46519	X - 21474	22	19951271	rs4680	G	A	0.502205	0.189462	0.0182986	4e-25	5974
M46663	X - 11334	12	348876	rs10774020	T	C	0.338768	-0.167615	0.0165428	4e-24	8367
M46634	X - 12846	11	62852423	rs118186763	T	A	0.931726	-0.308127	0.0305354	6.1e-24	8293
M46799	1-oleoyl-3-linoleoyl-glycerol (18:1/18:2)	11	116648917	rs964184	G	C	0.13054	0.233642	0.0231597	6.2e-24	8249
M46634	X - 12846	2	32816089	rs72787511	G	C	0.962312	0.418058	0.0420388	2.7e-23	8293
M01638	arginine	6	131897149	rs74812906	G	A	0.977777	0.537467	0.0544134	5.2e-23	8455
M32412	butyrylcarnitine	12	121661704	rs145781181	A	T	0.977743	-0.534717	0.0550638	2.7e-22	8340
M32412	butyrylcarnitine	12	120639913	rs142508116	G	C	0.986253	-0.677221	0.0715134	2.8e-21	8340
M46633	X - 12844	19	12496934	rs11666603	T	C	0.237365	0.163365	0.0182839	4.1e-19	8455
M52713	1-(1-enyl-palmitoyl)-2-palmitoleoyl-GPC (P-16:0/16:1)*	10	102075479	rs603424	G	A	0.820872	0.176928	0.0203036	2.9e-18	8405
M47929	X - 12707	16	28555161	rs143647521	C	T	0.984794	0.617436	0.0709903	3.4e-18	8240
M52633	1-palmitoyl-2-linoleoyl-glycerol (16:0/18:2)*	11	116648917	rs964184	G	C	0.130302	0.199357	0.0230136	4.6e-18	8360
M47872	X - 17340	7	137799362	rs9642093	T	C	0.204797	-0.170615	0.0198978	9.9e-18	7839
M52713	1-(1-enyl-palmitoyl)-2-palmitoleoyl-GPC (P-16:0/16:1)*	16	56991363	rs183130	C	T	0.682817	-0.139657	0.0164605	2.2e-17	8405
M46460	X - 11444	2	31974423	rs62142413	A	G	0.808993	-0.167345	0.0198324	3.2e-17	8448
M27710	N-acetylglycine	11	67354986	rs640777	T	C	0.435784	0.129634	0.0155307	7e-17	8448
M32412	butyrylcarnitine	12	121345866	rs190926730	G	T	0.989805	-0.707671	0.0848318	7.3e-17	8340
M46633	X - 12844	4	69537915	rs7686914	T	C	0.520352	0.128597	0.0154146	7.3e-17	8455
M01648	serine	2	211540507	rs1047891	C	A	0.680467	-0.138995	0.0166659	7.4e-17	8441
M32412	butyrylcarnitine	10	61403131	rs11510917	A	G	0.82721	0.171892	0.0209272	2.1e-16	8340
M52717	1-palmityl-2-oleoyl-GPC (O-16:0/18:1)*	16	56989590	rs247616	C	T	0.682825	-0.136868	0.0166846	2.3e-16	8179
M32412	butyrylcarnitine	6	160575366	rs11753995	G	A	0.829122	0.168299	0.0206051	3.1e-16	8340
M52682	1-(1-enyl-palmitoyl)-2-linoleoyl-GPC (P-16:0/18:2)*	16	56991363	rs183130	C	T	0.682566	-0.13412	0.0164208	3.1e-16	8433
M52611	1-stearoyl-2-docosahexaenoyl-GPC (18:0/22:6)	6	11088630	rs13362715	C	T	0.770747	0.146518	0.0181566	7e-16	8447
M02730	gamma-glutamylglutamine	12	56863770	rs2657880	C	G	0.178532	-0.160541	0.0199886	1.09162e-15	8429
M46634	X - 12846	2	31654155	rs72790679	G	A	0.979341	0.448438	0.0559416	1.1e-15	8293
M52281	2-hydroxybutyrate/2-hydroxyisobutyrate	4	89243818	rs10022462	C	T	0.551293	0.125366	0.0156405	1.1e-15	8430
M01604	urate	4	89044180	rs149027545	G	C	0.891251	-0.197745	0.0247085	1.2e-15	8455
M47929	X - 12707	16	28562479	rs111875922	C	T	0.982506	-0.476466	0.0596687	1.4e-15	8240
M52634	1-palmitoyl-3-linoleoyl-glycerol (16:0/18:2)*	11	116648917	rs964184	G	C	0.130734	0.187101	0.0235127	1.8e-15	7992
M01638	arginine	6	131897278	rs2781668	C	T	0.83715	-0.163243	0.0207351	3.5e-15	8455
M34445	sphingosine 1-phosphate	2	23898149	rs72794293	A	G	0.808618	-0.154705	0.0200125	1.1e-14	8454
M46663	X - 11334	8	144666697	rs58472315	A	G	0.912439	0.215361	0.027898	1.2e-14	8367
M01648	serine	7	56033558	rs4470984	A	G	0.238885	-0.136877	0.0179083	2.1e-14	8441
M52633	1-palmitoyl-2-linoleoyl-glycerol (16:0/18:2)*	16	56991363	rs183130	C	T	0.682733	0.125515	0.016498	2.8e-14	8360
M46367	X - 11905	19	15978935	rs12611275	G	A	0.696831	0.129079	0.017019	3.3e-14	8440
M52453	1-oleoyl-2-linoleoyl-GPC (18:1/18:2)*	16	15137450	rs62039480	G	A	0.664062	-0.123909	0.0163359	3.3e-14	8381
M46662	X - 15492	4	69536714	rs75187800	G	A	0.684939	-0.127189	0.0168674	4.7e-14	8343
M46460	X - 11444	2	32813584	rs72787510	A	G	0.973665	0.361708	0.0483051	7e-14	8448
M52500	1-margaroyl-2-linoleoyl-GPC (17:0/18:2)*	1	63173918	rs10889360	C	T	0.655828	0.120674	0.0162207	1e-13	8433
M34445	sphingosine 1-phosphate	3	56849749	rs1354034	T	C	0.406322	0.115828	0.0156951	1.6e-13	8454
M52612	1-(1-enyl-stearoyl)-2-oleoyl-GPC (P-18:0/18:1)	10	102075479	rs603424	G	A	0.820095	-0.151891	0.0206464	1.9e-13	8103
M52478	1-(1-enyl-palmitoyl)-2-oleoyl-GPC (P-16:0/18:1)*	16	56991363	rs183130	C	T	0.682313	-0.120638	0.016525	2.9e-13	8335
M46634	X - 12846	2	32268286	rs72796850	A	C	0.982295	0.428366	0.0589272	3.6e-13	8293
M27710	N-acetylglycine	11	58647175	rs11229675	T	C	0.979208	0.395961	0.0545106	3.8e-13	8448
M46663	X - 11334	16	58800910	rs66609725	I	D	0.916078	-0.204072	0.0281448	4.1e-13	8367
M32412	butyrylcarnitine	6	160514283	rs80254170	A	G	0.920171	0.206531	0.0286774	5.9e-13	8340
M52634	1-palmitoyl-3-linoleoyl-glycerol (16:0/18:2)*	16	57006590	rs7499892	C	T	0.818468	-0.148699	0.0206814	6.5e-13	7992
M47872	X - 17340	4	70025011	rs78879939	A	C	0.807578	0.151715	0.0214945	1.7e-12	7839
M52478	1-(1-enyl-palmitoyl)-2-oleoyl-GPC (P-16:0/18:1)*	14	67965452	rs11158671	G	A	0.514697	0.109174	0.015473	1.7e-12	8335
M52700	1-stearoyl-2-docosapentaenoyl-GPC (18:0/22:5n6)*	6	11054745	rs146655629	C	T	0.768029	0.126929	0.0181058	2.4e-12	8449
M52281	2-hydroxybutyrate/2-hydroxyisobutyrate	2	27598097	rs4665972	T	C	0.398357	0.111188	0.015978	3.4e-12	8430
M47929	X - 12707	16	28291514	rs146548937	G	A	0.585006	0.111766	0.0160703	3.5e-12	8240
M32412	butyrylcarnitine	12	120641313	rs183344330	T	G	0.983088	-0.441373	0.0637201	4.3e-12	8340
M32412	butyrylcarnitine	12	120879947	rs143918527	C	T	0.184541	0.168805	0.0244036	4.6e-12	8340
M46634	X - 12846	18	71957219	rs7238515	T	A	0.831451	0.144117	0.0208313	4.6e-12	8293
M46662	X - 15492	7	137799362	rs9642093	T	C	0.206272	-0.132303	0.0192839	6.8e-12	8343
M32412	butyrylcarnitine	12	120596601	rs186476940	G	A	0.983082	-0.477864	0.069736	7.3e-12	8340
M46633	X - 12844	11	62870065	rs113444667	G	A	0.932714	-0.207762	0.0304418	8.8e-12	8455
M46633	X - 12844	4	70359068	rs13145834	G	A	0.74095	0.122792	0.0180693	1.1e-11	8455
M32412	butyrylcarnitine	12	120601844	rs117637925	G	C	0.971325	-0.322811	0.0484866	2.8e-11	8340
M02730	gamma-glutamylglutamine	16	16142079	rs60782127	T	G	0.0151086	-0.42402	0.063639	2.85342e-11	8429
M46460	X - 11444	2	32559525	rs80043982	A	G	0.939427	-0.222351	0.0336925	4.1e-11	8448
M52053	X - 24024	2	27598097	rs4665972	T	C	0.400266	0.111651	0.016949	4.5e-11	7521
M52697	1-oleoyl-2-docosahexaenoyl-GPC (18:1/22:6)*	6	11086056	rs112498745	I	D	0.768623	0.119039	0.0181494	5.4e-11	8452
M01638	arginine	10	100155296	rs11189591	T	G	0.666011	-0.106765	0.0162832	5.5e-11	8455
M32412	butyrylcarnitine	12	120744152	rs139809010	C	A	0.977662	-0.386864	0.0590709	5.8e-11	8340
M52466	1-stearoyl-2-docosahexaenoyl-GPE (18:0/22:6)*	2	27742603	rs780093	T	C	0.390902	0.103902	0.0158911	6.2e-11	8312
M52612	1-(1-enyl-stearoyl)-2-oleoyl-GPC (P-18:0/18:1)	17	17476914	rs12939945	T	C	0.469863	0.103419	0.0158777	7.3e-11	8103
M52629	1-stearoyl-2-dihomo-linolenoyl-GPC (18:0/20:3n3 or 6)*	11	75451281	rs559355	A	T	0.846099	0.138114	0.0212707	8.4e-11	8453
M52717	1-palmityl-2-oleoyl-GPC (O-16:0/18:1)*	15	58726744	rs261334	G	C	0.207819	0.125528	0.0193354	8.5e-11	8179
M32412	butyrylcarnitine	12	121113847	rs113937100	C	T	0.983756	0.414344	0.0642497	1.1e-10	8340
M52697	1-oleoyl-2-docosahexaenoyl-GPC (18:1/22:6)*	6	11089229	rs7749669	C	T	0.772412	0.120845	0.0187128	1.1e-10	8452
M52717	1-palmityl-2-oleoyl-GPC (O-16:0/18:1)*	15	58679668	rs7350789	G	A	0.638782	-0.105009	0.0162587	1.1e-10	8179
M52466	1-stearoyl-2-docosahexaenoyl-GPE (18:0/22:6)*	11	116707338	rs7116797	A	G	0.106827	0.16039	0.0249037	1.2e-10	8312
M32412	butyrylcarnitine	12	120084274	rs73221259	G	A	0.985968	-0.430866	0.0670715	1.3e-10	8340
M46604	X - 11538	12	21289428	rs144019429	A	T	0.967279	0.287791	0.0448844	1.4e-10	8402
M46798	1-oleoyl-2-linoleoyl-glycerol (18:1/18:2)	8	19823648	rs3208305	A	T	0.703641	0.106923	0.016678	1.4e-10	8452
M52633	1-palmitoyl-2-linoleoyl-glycerol (16:0/18:2)*	16	57015091	rs5880	G	C	0.940305	-0.217735	0.0339858	1.5e-10	8360
M46604	X - 11538	12	20917161	rs12811746	T	C	0.881981	0.155878	0.0243613	1.6e-10	8402
M46798	1-oleoyl-2-linoleoyl-glycerol (18:1/18:2)	19	45417638	rs34954997	I	D	0.232537	0.117469	0.0183682	1.6e-10	8452
M01638	arginine	4	145062518	rs3806772	G	T	0.57102	0.100496	0.0157392	1.7e-10	8455
M47872	X - 17340	19	12496934	rs11666603	T	C	0.239638	0.121216	0.018969	1.7e-10	7839
M52697	1-oleoyl-2-docosahexaenoyl-GPC (18:1/22:6)*	17	17475350	rs897450	T	G	0.470433	0.0990647	0.0155229	1.7e-10	8452
M46799	1-oleoyl-3-linoleoyl-glycerol (18:1/18:2)	19	45414451	rs439401	T	C	0.369481	-0.102264	0.0161195	2.2e-10	8249
M01638	arginine	19	12999458	rs8110787	C	T	0.608729	0.0992767	0.0158375	3.6e-10	8455
M46662	X - 15492	19	12496934	rs11666603	T	C	0.237897	0.115166	0.0184081	3.9e-10	8343
M46799	1-oleoyl-3-linoleoyl-glycerol (18:1/18:2)	8	19833156	rs80073370	A	T	0.916405	0.179755	0.028739	4e-10	8249
M46367	X - 11905	12	20617806	rs61912060	A	G	0.967088	-0.286251	0.0467131	8.9e-10	8440
M02730	gamma-glutamylglutamine	22	24997070	rs3859862	G	A	0.343724	-0.0993299	0.0161916	8.92014e-10	8429
M34419	1-linoleoyl-GPC (18:2)	11	61565908	rs174541	T	C	0.646676	-0.0981456	0.016038	9.4e-10	8454
M46663	X - 11334	16	58805130	rs11864685	C	T	0.886169	-0.148834	0.0244279	1.1e-09	8367
M52697	1-oleoyl-2-docosahexaenoyl-GPC (18:1/22:6)*	11	75473715	rs1806895	T	C	0.909406	0.164435	0.0270496	1.2e-09	8452
M52700	1-stearoyl-2-docosapentaenoyl-GPC (18:0/22:5n6)*	2	27598097	rs4665972	T	C	0.39847	0.0970356	0.0159583	1.2e-09	8449
M32412	butyrylcarnitine	12	121552024	rs71454677	C	T	0.979547	-0.351481	0.0581787	1.5e-09	8340
M46367	X - 11905	12	21808979	rs117502213	T	C	0.981223	0.348831	0.0579207	1.7e-09	8440
M46604	X - 11538	12	21589630	rs145406504	A	G	0.976303	0.322438	0.0536938	1.9e-09	8402
M47872	X - 17340	4	70323131	rs78680893	A	G	0.760142	-0.121134	0.0202683	2.3e-09	7839
M00512	asparagine	4	178356461	rs1105059	T	C	0.648119	-0.097042	0.0162806	2.5e-09	8441
M33969	stearidonate (18:4n3)	2	27598097	rs4665972	T	C	0.398252	0.0951606	0.0159845	2.6e-09	8423
M52713	1-(1-enyl-palmitoyl)-2-palmitoleoyl-GPC (P-16:0/16:1)*	14	68557839	rs186395099	C	T	0.936312	0.191782	0.0322635	2.8e-09	8405
M34445	sphingosine 1-phosphate	1	56961486	rs8016	T	C	0.768024	0.109512	0.018508	3.3e-09	8454
M52500	1-margaroyl-2-linoleoyl-GPC (17:0/18:2)*	16	15118254	rs4985126	T	C	0.461099	-0.109816	0.0185568	3.3e-09	8433
M32412	butyrylcarnitine	12	120637430	rs147702143	G	A	0.989877	-0.480991	0.0814538	3.5e-09	8340
M46663	X - 11334	12	334844	rs73038087	G	A	0.821122	-0.122715	0.0208349	3.9e-09	8367
M52697	1-oleoyl-2-docosahexaenoyl-GPC (18:1/22:6)*	11	116648917	rs964184	G	C	0.130067	0.134717	0.0228867	4e-09	8452
M32412	butyrylcarnitine	12	120601951	rs73217401	A	C	0.982398	-0.361364	0.0614915	4.2e-09	8340
M52478	1-(1-enyl-palmitoyl)-2-oleoyl-GPC (P-16:0/18:1)*	8	19824492	rs13702	T	C	0.704787	-0.0986706	0.0168102	4.4e-09	8335
M52633	1-palmitoyl-2-linoleoyl-glycerol (16:0/18:2)*	19	45412079	rs7412	C	T	0.920224	-0.167924	0.0286439	4.6e-09	8360
M35628	1-oleoyl-GPE (18:1)	15	58723426	rs1077835	G	A	0.21375	0.109931	0.0187992	5.1714e-09	8453
M52053	X - 24024	11	116648917	rs964184	G	C	0.130345	0.141759	0.0242862	5.3e-09	7521
M46798	1-oleoyl-2-linoleoyl-glycerol (18:1/18:2)	1	62912919	rs10158897	C	T	0.65249	0.0956531	0.0164588	6.2e-09	8452
M00512	asparagine	11	62165353	rs11231075	A	G	0.665452	-0.0966961	0.0166541	6.4e-09	8441
M27447	1-linoleoylglycerol (18:2)	11	116648917	rs964184	G	C	0.130215	0.132667	0.0229374	7.3e-09	8427
M35257	2-linoleoyl-GPC (18:2)*	11	61565908	rs174541	T	C	0.646718	-0.0925852	0.0160362	7.8e-09	8455
M52453	1-oleoyl-2-linoleoyl-GPC (18:1/18:2)*	11	116648917	rs964184	G	C	0.129797	0.132911	0.0230208	7.8e-09	8381
M46460	X - 11444	8	126500031	rs28601761	C	G	0.586748	0.0941164	0.0163385	8.4e-09	8448
M52700	1-stearoyl-2-docosapentaenoyl-GPC (18:0/22:5n6)*	6	42928758	rs2296805	T	G	0.414011	-0.0904071	0.0157395	9.2e-09	8449
M21184	1-oleoylglycerol (18:1)	19	45432557	rs7259004	G	C	0.893031	-0.146452	0.0255136	9.5e-09	8394
M52715	1-(1-enyl-palmitoyl)-2-myristoyl-GPC (P-16:0/14:0)*	16	57010486	rs117427818	T	C	0.0556808	-0.209142	0.0364028	9.51928e-09	7960
M52629	1-stearoyl-2-dihomo-linolenoyl-GPC (18:0/20:3n3 or 6)*	16	14578171	rs17200189	A	G	0.743843	0.10305	0.0179765	9.9e-09	8453
M52500	1-margaroyl-2-linoleoyl-GPC (17:0/18:2)*	1	70460098	rs116778165	C	T	0.984172	0.37939	0.0664368	1.1e-08	8433
M34445	sphingosine 1-phosphate	10	65071215	rs10822155	C	A	0.57731	-0.0892372	0.0156574	1.2e-08	8454
M32412	butyrylcarnitine	12	121230283	rs142035563	T	A	0.981322	0.338864	0.0596395	1.3e-08	8340
M01604	urate	4	10520693	rs13125086	T	C	0.919101	0.162405	0.0286998	1.5e-08	8455
M52500	1-margaroyl-2-linoleoyl-GPC (17:0/18:2)*	15	58726744	rs261334	G	C	0.207005	0.108047	0.0190749	1.5e-08	8433
M00512	asparagine	14	104027595	rs34186780	T	G	0.728293	0.0972639	0.017216	1.6e-08	8441
M34419	1-linoleoyl-GPC (18:2)	1	40396816	rs140761232	I	D	0.733996	-0.100137	0.0178073	1.9e-08	8454
M52500	1-margaroyl-2-linoleoyl-GPC (17:0/18:2)*	11	116648917	rs964184	G	C	0.130241	0.128755	0.022927	2e-08	8433
M52454	1-palmitoyl-2-dihomo-linolenoyl-GPC (16:0/20:3n3 or 6)*	11	75451281	rs559355	A	T	0.846104	0.118896	0.0212811	2.3e-08	8450
M46662	X - 15492	22	42669028	rs80500	T	A	0.253185	-0.0988289	0.017758	2.6e-08	8343
M46460	X - 11444	2	33485732	rs3769532	T	A	0.629247	0.0891352	0.0160337	2.7e-08	8448
M46634	X - 12846	3	120487056	rs77594980	A	C	0.970204	0.272731	0.049039	2.7e-08	8293
M52453	1-oleoyl-2-linoleoyl-GPC (18:1/18:2)*	15	58730498	rs588136	C	T	0.208662	0.106776	0.0192241	2.8e-08	8381
M52690	1-linoleoyl-GPA (18:2)*	6	124942588	rs9375346	A	G	0.946595	0.194305	0.0349967	2.8e-08	8113
M46662	X - 15492	11	88191568	rs144456382	T	C	0.909215	-0.15492	0.0280905	3.5e-08	8343
M32412	butyrylcarnitine	12	120916227	rs374551356	T	A	0.962128	0.251607	0.0456903	3.7e-08	8340
M46460	X - 11444	4	69536084	rs1902023	A	C	0.521197	0.0846419	0.0153827	3.7e-08	8448
M52682	1-(1-enyl-palmitoyl)-2-linoleoyl-GPC (P-16:0/18:2)*	15	58680954	rs2043085	T	C	0.392061	0.0867997	0.0157991	3.9e-08	8433
M46367	X - 11905	12	20900839	rs75151534	C	T	0.912737	-0.150569	0.027455	4.2e-08	8440
M46798	1-oleoyl-2-linoleoyl-glycerol (18:1/18:2)	7	73012785	rs79624003	A	G	0.873323	0.127239	0.0232215	4.3e-08	8452
M32412	butyrylcarnitine	12	121348301	rs117548270	A	G	0.983723	0.364064	0.0666503	4.7e-08	8340
M01604	urate	11	30760335	rs3925584	T	C	0.538616	0.0834329	0.0152898	4.8e-08	8455
M52629	1-stearoyl-2-dihomo-linolenoyl-GPC (18:0/20:3n3 or 6)*	1	95664497	rs71654419	C	G	0.917863	0.153917	0.0282249	4.9e-08	8453
unsat	Degree of unsaturation	11	61542006	rs11320420	GA	G	0.647974	0.302051	0.00752937	0	37359
unsat	Degree of unsaturation	11	61575807	rs199977718	CA	C	0.698374	0.304954	0.00770972	0	37359
apob	Apolipoprotein B	19	45413233	rs1065853	G	T	0.918701	0.436934	0.0127496	7.5e-261	37359
lhdltg	Triglycerides in large HDL	15	58722590	rs35980001	G	GC	0.790836	-0.276801	0.00865269	2.1e-227	37359
lhdltg	Triglycerides in large HDL	15	58678720	rs261290	T	C	0.350139	0.220775	0.00737097	2e-197	37359
lhdlce	Cholesteryl esters in large HDL	16	56991363	rs183130	C	T	0.680968	-0.213282	0.00745988	2.1e-182	37359
lhdlc	Cholesterol in large HDL	16	56991363	rs183130	C	T	0.680968	-0.212301	0.00745916	9.8e-181	37359
idltg	Triglycerides in IDL	15	58723479	rs1077834	T	C	0.785117	-0.241642	0.00854151	5.8e-179	37359
lldltg	Triglycerides in large LDL	15	58723675	rs1800588	C	T	0.787698	-0.242407	0.00855524	5.6e-178	37359
hdlc	HDL cholesterol	16	56991363	rs183130	C	T	0.680968	-0.210393	0.00747196	2.5e-176	37359
xsvldlc	Cholesterol in very small VLDL	19	45413233	rs1065853	G	T	0.918688	0.357075	0.0127692	3.4e-174	37359
lhdlfc	Free cholesterol in large HDL	16	56991363	rs183130	C	T	0.680968	-0.207526	0.00745839	1.3e-172	37359
xsvldll	Total lipids in very small VLDL	19	45413233	rs1065853	G	T	0.91869	0.349073	0.0127562	4.3e-168	37359
xxlvldltg	Triglycerides in chylomicrons and extremely large VLDL	6	161010118	rs10455872	A	G	0.921654	0.355784	0.0131013	8e-166	37359
lhdll	Total lipids in large HDL	16	56991363	rs183130	C	T	0.680968	-0.202629	0.00746645	1e-164	37359
xxlvldlpl	Phospholipids in chylomicrons and extremely large VLDL	6	161010118	rs10455872	A	G	0.921627	0.352135	0.0130905	2.4e-163	37359
xxlvldlp	Concentration of chylomicrons and extremely large VLDL particles	6	161010118	rs10455872	A	G	0.921627	0.351367	0.0130927	2.5e-162	37359
lhdlp	Concentration of large HDL particles	16	56991363	rs183130	C	T	0.680968	-0.200352	0.00746766	4.7e-161	37359
xxlvldll	Total lipids in chylomicrons and extremely large VLDL	6	161010118	rs10455872	A	G	0.921627	0.349832	0.0130926	5.6e-161	37359
xlhdlpl	Phospholipids in very large HDL	16	56991363	rs183130	C	T	0.680972	-0.198301	0.00744921	1.6e-158	37359
ldltg	Triglycerides in LDL	15	58723675	rs1800588	C	T	0.787698	-0.228149	0.0085565	4.2e-158	37359
hdld	Average diameter for HDL particles	16	56991363	rs183130	C	T	0.680968	-0.197389	0.0074508	2.2e-157	37359
hdltg	Triglycerides in HDL	15	58722590	rs35980001	G	GC	0.790829	-0.228013	0.00864881	6.4e-156	37359
lhdlpl	Phospholipids in large HDL	16	56991363	rs183130	C	T	0.680968	-0.196338	0.00747144	2.3e-154	37359
xsvldlp	Concentration of very small VLDL particles	19	45413233	rs1065853	G	T	0.91869	0.328811	0.012755	1.2e-149	37359
xsvldlce	Cholesteryl esters in very small VLDL	19	45413233	rs1065853	G	T	0.918699	0.330569	0.0127726	2.3e-149	37359
xxlvldlfc	Free cholesterol in chylomicrons and extremely large VLDL	6	161010118	rs10455872	A	G	0.921627	0.336501	0.0130938	7.6e-149	37359
mldltg	Triglycerides in medium LDL	15	58723479	rs1077834	T	C	0.785112	-0.221017	0.00855267	1.9e-148	37359
lldltg	Triglycerides in large LDL	15	58683366	rs1532085	A	G	0.388498	0.18618	0.00719471	2.9e-148	37359
apoa1	Apolipoprotein A1	16	56991363	rs183130	C	T	0.680964	-0.189264	0.00748322	4.4e-142	37359
xlhdlp	Concentration of very large HDL particles	16	56991363	rs183130	C	T	0.680968	-0.187109	0.00745485	3.2e-141	37359
idltg	Triglycerides in IDL	15	58683366	rs1532085	A	G	0.388498	0.181278	0.00719022	1.4e-140	37359
xlhdll	Total lipids in very large HDL	16	56991363	rs183130	C	T	0.680968	-0.186148	0.00745538	9.4e-140	37359
xlvldlfc	Free cholesterol in very large VLDL	6	161010118	rs10455872	A	G	0.921627	0.320045	0.0130909	2.5e-135	37359
xxlvldlc	Cholesterol in chylomicrons and extremely large VLDL	6	161010118	rs10455872	A	G	0.921627	0.319279	0.0130924	7.3e-135	37359
xlvldlc	Cholesterol in very large VLDL	6	161010118	rs10455872	A	G	0.921634	0.317646	0.013092	1.5e-133	37359
ldltg	Triglycerides in LDL	15	58683366	rs1532085	A	G	0.388498	0.175552	0.00719577	3.3e-132	37359
xlvldll	Total lipids in very large VLDL	6	161010118	rs10455872	A	G	0.921627	0.314974	0.0130903	1.4e-131	37359
xlvldlp	Concentration of very large VLDL particles	6	161010118	rs10455872	A	G	0.921627	0.313972	0.0130903	9.1e-131	37359
xlhdlfc	Free cholesterol in very large HDL	16	56991363	rs183130	C	T	0.680968	-0.179812	0.00746141	7.4e-130	37359
xlvldlpl	Phospholipids in very large VLDL	6	161010118	rs10455872	A	G	0.921627	0.313346	0.0130896	1.1e-129	37359
xlvldlce	Cholesteryl esters in very large VLDL	6	161010118	rs10455872	A	G	0.921642	0.311187	0.0130947	3.1e-128	37359
xlvldltg	Triglycerides in very large VLDL	6	161010118	rs10455872	A	G	0.921646	0.310994	0.0130967	4.9e-128	37359
mldltg	Triglycerides in medium LDL	15	58683366	rs1532085	A	G	0.388508	0.172601	0.00719969	1.1e-127	37359
svldltg	Triglycerides in small VLDL	11	116648917	rs964184	G	C	0.132541	0.243535	0.0102777	4.6e-127	37359
xlhdlp	Concentration of very large HDL particles	20	44553722	rs61057119	TA	T	0.813341	0.210284	0.00897236	7.3e-124	37359
shdlpl	Phospholipids in small HDL	20	44569930	rs6065908	C	T	0.816483	-0.21163	0.0090061	8.2e-123	37359
shdlp	Concentration of small HDL particles	20	44569930	rs6065908	C	T	0.816483	-0.212004	0.00900766	9.8e-123	37359
shdll	Total lipids in small HDL	20	44569930	rs6065908	C	T	0.816483	-0.211817	0.00900789	1.7e-122	37359
xlhdll	Total lipids in very large HDL	20	44553722	rs61057119	TA	T	0.813341	0.20823	0.00897296	1.8e-121	37359
gln	Glutamine	12	56861034	rs73114872	T	C	0.81824	0.213071	0.00909589	2.2e-121	37359
mvldltg	Triglycerides in medium VLDL	11	116648917	rs964184	G	C	0.132541	0.236584	0.0102856	1e-119	37359
vldltg	Triglycerides in VLDL	11	116648917	rs964184	G	C	0.132541	0.23578	0.0102848	5.2e-119	37359
xxlvldlce	Cholesteryl esters in chylomicrons and extremely large VLDL	6	161010118	rs10455872	A	G	0.921627	0.299187	0.0130953	6.4e-119	37359
mvldlp	Concentration of medium VLDL particles	11	116648917	rs964184	G	C	0.132541	0.234521	0.0102846	1.5e-117	37359
mvldlfc	Free cholesterol in medium VLDL	11	116648917	rs964184	G	C	0.132541	0.23438	0.0102869	2.4e-117	37359
mvldll	Total lipids in medium VLDL	11	116648917	rs964184	G	C	0.132541	0.233687	0.0102844	1e-116	37359
hdltg	Triglycerides in HDL	15	58683366	rs1532085	A	G	0.388498	0.165185	0.00719906	1.4e-116	37359
mvldlpl	Phospholipids in medium VLDL	11	116648917	rs964184	G	C	0.132541	0.231863	0.0102849	7.5e-115	37359
serumtg	Total triglycerides	11	116648917	rs964184	G	C	0.132541	0.230282	0.0102858	1.8e-113	37359
xlhdlce	Cholesteryl esters in very large HDL	20	44553722	rs61057119	TA	T	0.813341	0.20076	0.00898763	3.3e-112	37359
xlhdlc	Cholesterol in very large HDL	20	44553722	rs61057119	TA	T	0.813341	0.198919	0.00898462	2e-110	37359
lvldlp	Concentration of large VLDL particles	11	116648917	rs964184	G	C	0.132544	0.225924	0.0102937	4.2e-109	37359
lvldll	Total lipids in large VLDL	11	116648917	rs964184	G	C	0.132544	0.225681	0.0102937	7.1e-109	37359
lvldltg	Triglycerides in large VLDL	11	116648917	rs964184	G	C	0.132551	0.225472	0.0102921	1.4e-108	37359
lvldlpl	Phospholipids in large VLDL	11	116648917	rs964184	G	C	0.132533	0.22443	0.0102932	1.5e-107	37359
vldld	Average diameter for VLDL particles	6	161010118	rs10455872	A	G	0.921627	0.283935	0.0130833	3.3e-106	37359
lvldlc	Cholesterol in large VLDL	11	116648917	rs964184	G	C	0.132536	0.222653	0.0102945	3.4e-106	37359
xlhdlc	Cholesterol in very large HDL	16	56991363	rs183130	C	T	0.680968	-0.1619	0.00746658	1.5e-105	37359
xlhdlpl	Phospholipids in very large HDL	20	44553722	rs61057119	TA	T	0.813348	0.193818	0.00896759	2.5e-105	37359
hdld	Average diameter for HDL particles	20	44553722	rs61057119	TA	T	0.813341	0.19373	0.00896948	3.3e-105	37359
vldld	Average diameter for VLDL particles	11	116648917	rs964184	G	C	0.132541	0.219882	0.0102931	3.7e-105	37359
lvldlce	Cholesteryl esters in large VLDL	11	116648917	rs964184	G	C	0.132552	0.220749	0.0102945	1.2e-104	37359
svldlp	Concentration of small VLDL particles	11	116648917	rs964184	G	C	0.132541	0.219861	0.0102743	8.8e-104	37359
svldlpl	Phospholipids in small VLDL	11	116648917	rs964184	G	C	0.132541	0.218937	0.0102742	7.4e-103	37359
lvldlfc	Free cholesterol in large VLDL	6	161010118	rs10455872	A	G	0.921627	0.276836	0.013085	2.8e-102	37359
lvldlfc	Free cholesterol in large VLDL	11	116648917	rs964184	G	C	0.132541	0.218266	0.0102935	9.9e-102	37359
mvldlc	Cholesterol in medium VLDL	11	116648917	rs964184	G	C	0.132541	0.21675	0.0102874	1.1e-100	37359
lvldlc	Cholesterol in large VLDL	6	161010118	rs10455872	A	G	0.921635	0.273229	0.0130864	5.4e-100	37359
hdld	Average diameter for HDL particles	15	58723675	rs1800588	C	T	0.787698	-0.179486	0.00852437	4.3e-99	37359
xlhdlfc	Free cholesterol in very large HDL	20	44553722	rs61057119	TA	T	0.813341	0.187418	0.0089796	3.5e-98	37359
svldll	Total lipids in small VLDL	11	116648917	rs964184	G	C	0.132541	0.213499	0.0102745	5.9e-98	37359
xsvldltg	Triglycerides in very small VLDL	11	116648917	rs964184	G	C	0.132541	0.212609	0.0102779	1.9e-97	37359
lvldll	Total lipids in large VLDL	6	161010118	rs10455872	A	G	0.921637	0.26768	0.0130861	9.2e-96	37359
hdld	Average diameter for HDL particles	15	58680178	rs261291	T	C	0.639838	-0.149721	0.00727588	3.3e-95	37359
lvldlp	Concentration of large VLDL particles	6	161010118	rs10455872	A	G	0.921637	0.266411	0.0130861	7.8e-95	37359
xlhdlpl	Phospholipids in very large HDL	15	58723675	rs1800588	C	T	0.787717	-0.17524	0.00852458	2.5e-94	37359
xlhdlce	Cholesteryl esters in very large HDL	16	56991363	rs183130	C	T	0.680968	-0.152906	0.0074695	3.1e-94	37359
sldltg	Triglycerides in small LDL	15	58723675	rs1800588	C	T	0.787698	-0.174516	0.00855868	1.4e-93	37359
xlhdlp	Concentration of very large HDL particles	15	58723675	rs1800588	C	T	0.787698	-0.174581	0.00852969	1.7e-93	37359
lvldlce	Cholesteryl esters in large VLDL	6	161010118	rs10455872	A	G	0.921638	0.263104	0.0130867	7.1e-93	37359
lvldlpl	Phospholipids in large VLDL	6	161010118	rs10455872	A	G	0.921617	0.263275	0.013084	8.2e-93	37359
lvldltg	Triglycerides in large VLDL	6	161010118	rs10455872	A	G	0.921633	0.263739	0.0130841	8.2e-93	37359
svldlfc	Free cholesterol in small VLDL	11	116648917	rs964184	G	C	0.132541	0.206674	0.0102768	4e-92	37359
apob	Apolipoprotein B	19	45392254	rs6857	C	T	0.830448	-0.185994	0.00927475	3e-91	37359
xlvldltg	Triglycerides in very large VLDL	11	116648917	rs964184	G	C	0.132534	0.205548	0.0103015	2.1e-90	37359
shdlfc	Free cholesterol in small HDL	20	44545048	rs4810479	C	T	0.246698	0.162626	0.00809991	3.8e-90	37359
xlhdlpl	Phospholipids in very large HDL	15	58680178	rs261291	T	C	0.639829	-0.145011	0.00727549	5.3e-90	37359
xlhdll	Total lipids in very large HDL	15	58723675	rs1800588	C	T	0.787698	-0.17069	0.00853052	2.1e-89	37359
xlvldlp	Concentration of very large VLDL particles	11	116648917	rs964184	G	C	0.132541	0.203005	0.0102979	2.7e-88	37359
xlvldll	Total lipids in very large VLDL	11	116648917	rs964184	G	C	0.132541	0.201951	0.010298	2.1e-87	37359
lhdlp	Concentration of large HDL particles	15	58680178	rs261291	T	C	0.639838	-0.143061	0.00729337	4.3e-87	37359
shdltg	Triglycerides in small HDL	11	116648917	rs964184	G	C	0.132544	0.199061	0.0102917	3.4e-85	37359
lhdll	Total lipids in large HDL	15	58680178	rs261291	T	C	0.639838	-0.141235	0.0072924	5.5e-85	37359
svldlce	Cholesteryl esters in small VLDL	19	45413233	rs1065853	G	T	0.918721	0.24762	0.0127711	6.6e-85	37359
lhdlp	Concentration of large HDL particles	15	58723675	rs1800588	C	T	0.787698	-0.16549	0.00854487	1.1e-83	37359
xlhdlp	Concentration of very large HDL particles	15	58680178	rs261291	T	C	0.639838	-0.13984	0.00728042	1.3e-83	37359
xlvldlce	Cholesteryl esters in very large VLDL	11	116648917	rs964184	G	C	0.132545	0.196829	0.0103011	3.7e-83	37359
xsvldltg	Triglycerides in very small VLDL	15	58723479	rs1077834	T	C	0.785117	-0.160453	0.00853719	4.6e-82	37359
shdltg	Triglycerides in small HDL	16	56991363	rs183130	C	T	0.680972	0.1423	0.00747624	4.9e-82	37359
xlvldlpl	Phospholipids in very large VLDL	11	116648917	rs964184	G	C	0.132541	0.19542	0.0102975	7.5e-82	37359
mvldlce	Cholesteryl esters in medium VLDL	11	116648917	rs964184	G	C	0.132539	0.194997	0.0102886	1.2e-81	37359
lhdlce	Cholesteryl esters in large HDL	15	58680178	rs261291	T	C	0.639838	-0.138037	0.00728664	1.3e-81	37359
sldltg	Triglycerides in small LDL	15	58683366	rs1532085	A	G	0.388498	0.136881	0.00719761	1.9e-81	37359
lhdll	Total lipids in large HDL	15	58723675	rs1800588	C	T	0.787698	-0.163221	0.00854373	2e-81	37359
lhdlc	Cholesterol in large HDL	15	58680178	rs261291	T	C	0.639838	-0.137809	0.00728597	2.5e-81	37359
xlvldlc	Cholesterol in very large VLDL	11	116648917	rs964184	G	C	0.132551	0.19389	0.0102995	8.8e-81	37359
xxlvldlpl	Phospholipids in chylomicrons and extremely large VLDL	11	116648917	rs964184	G	C	0.132541	0.193045	0.0102991	2.6e-80	37359
mhdltg	Triglycerides in medium HDL	11	116648917	rs964184	G	C	0.132541	0.191554	0.0102944	4.6e-80	37359
lhdlce	Cholesteryl esters in large HDL	15	58723675	rs1800588	C	T	0.787698	-0.161106	0.00853698	1.6e-79	37359
xlhdll	Total lipids in very large HDL	15	58680178	rs261291	T	C	0.639838	-0.136192	0.00728112	2.4e-79	37359
mhdltg	Triglycerides in medium HDL	16	56993324	rs3764261	C	A	0.682192	0.139874	0.00748346	2.6e-79	37359
lhdlc	Cholesterol in large HDL	15	58723675	rs1800588	C	T	0.787698	-0.16074	0.0085362	3.7e-79	37359
mufa	Monounsaturated fatty acids	11	116648917	rs964184	G	C	0.132603	0.192139	0.010346	6.8e-79	37359
lhdlfc	Free cholesterol in large HDL	15	58680178	rs261291	T	C	0.639838	-0.135614	0.00728528	1e-78	37359
faw3	Omega-3 fatty acids	11	61552680	rs174537	G	T	0.659425	0.136453	0.00739027	2.9e-77	37359
vldltg	Triglycerides in VLDL	6	161010118	rs10455872	A	G	0.921627	0.238994	0.0130746	4.3e-77	37359
lhdlfc	Free cholesterol in large HDL	15	58723675	rs1800588	C	T	0.787698	-0.158397	0.00853539	8.5e-77	37359
xxlvldlfc	Free cholesterol in chylomicrons and extremely large VLDL	11	116648917	rs964184	G	C	0.132541	0.188397	0.0103011	9.7e-77	37359
xlvldlfc	Free cholesterol in very large VLDL	11	116648917	rs964184	G	C	0.132541	0.188117	0.0102989	2.7e-76	37359
xxlvldll	Total lipids in chylomicrons and extremely large VLDL	11	116648917	rs964184	G	C	0.132541	0.187703	0.0103007	4.5e-76	37359
xxlvldlpl	Phospholipids in chylomicrons and extremely large VLDL	6	161013013	rs140570886	T	C	0.984567	0.545342	0.0296214	5.7e-76	37359
xxlvldltg	Triglycerides in chylomicrons and extremely large VLDL	6	161013013	rs140570886	T	C	0.984576	0.545912	0.0296465	6.2e-76	37359
xxlvldlp	Concentration of chylomicrons and extremely large VLDL particles	11	116648917	rs964184	G	C	0.132541	0.187483	0.0103008	6.7e-76	37359
shdlpl	Phospholipids in small HDL	19	45412079	rs7412	C	T	0.918671	-0.234494	0.0128042	1.6e-75	37359
xxlvldlp	Concentration of chylomicrons and extremely large VLDL particles	6	161013013	rs140570886	T	C	0.984567	0.544019	0.0296265	1.8e-75	37359
xxlvldll	Total lipids in chylomicrons and extremely large VLDL	6	161013013	rs140570886	T	C	0.984567	0.543011	0.0296263	3.4e-75	37359
xxlvldltg	Triglycerides in chylomicrons and extremely large VLDL	11	116648917	rs964184	G	C	0.132549	0.186399	0.0103039	5.7e-75	37359
xxlvldlc	Cholesterol in chylomicrons and extremely large VLDL	11	116648917	rs964184	G	C	0.132541	0.184718	0.0103004	1.3e-73	37359
mvldltg	Triglycerides in medium VLDL	6	161010118	rs10455872	A	G	0.921627	0.233379	0.0130756	2.4e-73	37359
xxlvldlfc	Free cholesterol in chylomicrons and extremely large VLDL	6	161013013	rs140570886	T	C	0.984567	0.52867	0.0296288	1.2e-71	37359
mvldlp	Concentration of medium VLDL particles	6	161010118	rs10455872	A	G	0.921627	0.229633	0.013074	2.1e-71	37359
mvldll	Total lipids in medium VLDL	6	161010118	rs10455872	A	G	0.921627	0.228268	0.0130737	1.2e-70	37359
mhdlce	Cholesteryl esters in medium HDL	16	56991363	rs183130	C	T	0.680964	-0.132648	0.00749064	1.9e-70	37359
lhdlpl	Phospholipids in large HDL	15	58680178	rs261291	T	C	0.639838	-0.128321	0.00729784	3.7e-70	37359
xlhdlfc	Free cholesterol in very large HDL	15	58723675	rs1800588	C	T	0.787698	-0.150937	0.00853838	4.4e-70	37359
mvldlfc	Free cholesterol in medium VLDL	6	161010118	rs10455872	A	G	0.921627	0.224553	0.0130768	1.5e-68	37359
xxlvldlc	Cholesterol in chylomicrons and extremely large VLDL	6	161013013	rs140570886	T	C	0.984567	0.517853	0.0296258	2.3e-68	37359
mldltg	Triglycerides in medium LDL	19	45413233	rs1065853	G	T	0.918688	0.218133	0.0127883	2.5e-68	37359
xlhdlpl	Phospholipids in very large HDL	11	61592362	rs174566	A	G	0.653777	0.127743	0.0073126	2.9e-68	37359
mvldlpl	Phospholipids in medium VLDL	6	161010118	rs10455872	A	G	0.921627	0.223538	0.0130743	6e-68	37359
mhdlc	Cholesterol in medium HDL	16	56991363	rs183130	C	T	0.68096	-0.129895	0.00749128	1.2e-67	37359
xxlvldlce	Cholesteryl esters in chylomicrons and extremely large VLDL	11	116648917	rs964184	G	C	0.132541	0.176693	0.0103028	3.1e-67	37359
xlvldlc	Cholesterol in very large VLDL	6	161013013	rs140570886	T	C	0.984566	0.511708	0.0296231	8.8e-67	37359
xlhdlp	Concentration of very large HDL particles	11	61557803	rs102275	T	C	0.652296	0.12541	0.00730924	1.1e-66	37359
xsvldll	Total lipids in very small VLDL	19	45392254	rs6857	C	T	0.830441	-0.15779	0.00928	2.2e-66	37359
xlvldlce	Cholesteryl esters in very large VLDL	6	161013013	rs140570886	T	C	0.984565	0.507938	0.0296272	7.1e-66	37359
xlhdll	Total lipids in very large HDL	11	61557803	rs102275	T	C	0.652296	0.124638	0.00730974	7.3e-66	37359
vldlc	VLDL cholesterol	11	116648917	rs964184	G	C	0.132541	0.174075	0.0102839	7.9e-66	37359
xlvldlfc	Free cholesterol in very large VLDL	6	161013013	rs140570886	T	C	0.984567	0.506907	0.0296223	1.4e-65	37359
xsvldlp	Concentration of very small VLDL particles	19	45392254	rs6857	C	T	0.830441	-0.15664	0.00927914	1.4e-65	37359
pc	Phosphatidylcholines	15	58723675	rs1800588	C	T	0.787615	-0.146584	0.00863095	3.7e-65	37359
totpg	Phosphoglycerides	15	58723675	rs1800588	C	T	0.787565	-0.145651	0.0085963	4.1e-65	37359
shdlfc	Free cholesterol in small HDL	19	45412079	rs7412	C	T	0.918671	-0.21689	0.0128054	1.3e-64	37359
svldltg	Triglycerides in small VLDL	8	19836984	rs74855321	C	T	0.901133	0.197892	0.0117128	2.4e-64	37359
lhdlpl	Phospholipids in large HDL	15	58723675	rs1800588	C	T	0.787698	-0.14459	0.0085501	6e-64	37359
hdltg	Triglycerides in HDL	11	116648917	rs964184	G	C	0.132541	0.169712	0.0103011	8.8e-64	37359
apob	Apolipoprotein B	19	45302949	rs201837204	GAA	G	0.972663	0.388512	0.0233685	1e-63	37359
serumtg	Total triglycerides	6	161010118	rs10455872	A	G	0.921627	0.215122	0.013076	3.2e-63	37359
vldld	Average diameter for VLDL particles	19	45412079	rs7412	C	T	0.918671	-0.209637	0.0127826	5.1e-63	37359
xlvldll	Total lipids in very large VLDL	6	161013013	rs140570886	T	C	0.984567	0.494968	0.0296209	8.9e-63	37359
xxlvldlce	Cholesteryl esters in chylomicrons and extremely large VLDL	6	161013013	rs140570886	T	C	0.984567	0.495786	0.0296324	1.2e-62	37359
totfa	Total fatty acids	11	116648917	rs964184	G	C	0.132661	0.170596	0.010337	1.7e-62	37359
mvldltg	Triglycerides in medium VLDL	8	19818773	rs117026536	G	T	0.898251	0.192462	0.0116222	2.7e-62	37359
xlvldlp	Concentration of very large VLDL particles	6	161013013	rs140570886	T	C	0.984567	0.492372	0.0296209	3.6e-62	37359
xlvldlpl	Phospholipids in very large VLDL	6	161013013	rs140570886	T	C	0.984567	0.49078	0.0296194	8.7e-62	37359
mvldlp	Concentration of medium VLDL particles	8	19818773	rs117026536	G	T	0.898251	0.190947	0.0116213	2.6e-61	37359
svldlpl	Phospholipids in small VLDL	16	56993324	rs3764261	C	A	0.682192	0.122464	0.00746931	2.7e-61	37359
mvldll	Total lipids in medium VLDL	8	19818773	rs117026536	G	T	0.898251	0.190264	0.0116213	6.6e-61	37359
xlhdlc	Cholesterol in very large HDL	15	58723675	rs1800588	C	T	0.787698	-0.140345	0.00854404	9.3e-61	37359
totcho	Total cholines	15	58723675	rs1800588	C	T	0.787574	-0.140632	0.00859522	1.6e-60	37359
lhdltg	Triglycerides in large HDL	20	44563007	rs1057208	C	T	0.816555	0.145592	0.00899975	2.2e-60	37359
sldltg	Triglycerides in small LDL	11	116648917	rs964184	G	C	0.132541	0.167368	0.0102947	2.4e-60	37359
mvldlc	Cholesterol in medium VLDL	6	161010118	rs10455872	A	G	0.921627	0.209187	0.0130769	2.8e-60	37359
apob	Apolipoprotein B	19	11198187	rs17248720	C	T	0.880652	0.173181	0.0108245	4.1e-60	37359
vldltg	Triglycerides in VLDL	8	19836984	rs74855321	C	T	0.901133	0.190322	0.0117226	5e-60	37359
mvldltg	Triglycerides in medium VLDL	8	19850099	rs79407615	T	G	0.901587	0.190487	0.0117335	5.6e-60	37359
xlvldltg	Triglycerides in very large VLDL	6	161013013	rs140570886	T	C	0.984588	0.483379	0.0296543	5.6e-60	37359
mvldlfc	Free cholesterol in medium VLDL	8	19818773	rs117026536	G	T	0.898251	0.188491	0.0116242	6.8e-60	37359
vldld	Average diameter for VLDL particles	8	19836984	rs74855321	C	T	0.901133	0.190754	0.0117326	6.9e-60	37359
pc	Phosphatidylcholines	15	58678720	rs261290	T	C	0.35015	0.120888	0.00743706	2e-59	37359
mvldlp	Concentration of medium VLDL particles	8	19850099	rs79407615	T	G	0.901587	0.188876	0.0117326	5.1e-59	37359
hdld	Average diameter for HDL particles	11	61592362	rs174566	A	G	0.653785	0.118967	0.00731406	5.2e-59	37359
mvldlpl	Phospholipids in medium VLDL	8	19818773	rs117026536	G	T	0.898251	0.187149	0.011622	5.3e-59	37359
mvldll	Total lipids in medium VLDL	8	19850099	rs79407615	T	G	0.901587	0.188144	0.0117325	1.3e-58	37359
mhdlce	Cholesteryl esters in medium HDL	20	44569930	rs6065908	C	T	0.816499	-0.144153	0.00900737	3.7e-58	37359
idltg	Triglycerides in IDL	11	116648917	rs964184	G	C	0.132541	0.16225	0.0102895	4.7e-58	37359
xsvldlp	Concentration of very small VLDL particles	15	58723479	rs1077834	T	C	0.785117	-0.135532	0.00853847	7.3e-58	37359
xsvldlc	Cholesterol in very small VLDL	19	45392254	rs6857	C	T	0.830461	-0.147042	0.0092906	1.2e-57	37359
mhdlp	Concentration of medium HDL particles	20	44569930	rs6065908	C	T	0.816483	-0.143483	0.00900637	1.3e-57	37359
mvldlfc	Free cholesterol in medium VLDL	8	19850099	rs79407615	T	G	0.901587	0.186	0.0117355	2e-57	37359
totcho	Total cholines	19	45413233	rs1065853	G	T	0.918816	0.202242	0.0128534	2.7e-57	37359
mhdll	Total lipids in medium HDL	20	44569930	rs6065908	C	T	0.816483	-0.143046	0.00900753	3.1e-57	37359
mhdlc	Cholesterol in medium HDL	20	44569930	rs6065908	C	T	0.816479	-0.142846	0.00900696	5.1e-57	37359
lvldlce	Cholesteryl esters in large VLDL	8	19832646	rs17482753	G	T	0.898089	0.182929	0.01156	8.8e-57	37359
mvldlpl	Phospholipids in medium VLDL	8	19850099	rs79407615	T	G	0.901587	0.184929	0.0117333	1.1e-56	37359
xsvldltg	Triglycerides in very small VLDL	15	58683366	rs1532085	A	G	0.388498	0.113815	0.00718659	2.4e-56	37359
phe	Phenylalanine	4	187164349	rs4253281	G	A	0.488321	-0.110491	0.00705025	3.2e-56	37359
lhdlce	Cholesteryl esters in large HDL	16	57010486	rs117427818	C	T	0.945819	0.250767	0.0162958	3.5e-56	37359
hdlc	HDL cholesterol	16	57010486	rs117427818	C	T	0.945819	0.25114	0.0163222	4.1e-56	37359
ldltg	Triglycerides in LDL	19	45411941	rs429358	T	C	0.844289	-0.148651	0.00966059	5.7e-56	37359
vldld	Average diameter for VLDL particles	6	161013013	rs140570886	T	C	0.984567	0.46265	0.0296051	9.2e-56	37359
svldlc	Cholesterol in small VLDL	19	45413233	rs1065853	G	T	0.91869	0.199004	0.0127622	1.1e-55	37359
xlhdlce	Cholesteryl esters in very large HDL	15	58723675	rs1800588	C	T	0.787698	-0.134327	0.00854742	1.1e-55	37359
xlhdlfc	Free cholesterol in very large HDL	15	58680178	rs261291	T	C	0.639838	-0.113543	0.00728783	1.4e-55	37359
totfa	Total fatty acids	19	45413233	rs1065853	G	T	0.918786	0.200345	0.0128462	1.9e-55	37359
lhdlc	Cholesterol in large HDL	16	57010486	rs117427818	C	T	0.945819	0.249066	0.0162942	2.1e-55	37359
mhdlfc	Free cholesterol in medium HDL	16	56991363	rs183130	C	T	0.680968	-0.117058	0.00749061	2.7e-55	37359
lvldlc	Cholesterol in large VLDL	8	19818773	rs117026536	G	T	0.898246	0.181059	0.0116348	3.4e-55	37359
svldlce	Cholesteryl esters in small VLDL	16	56993324	rs3764261	C	A	0.682205	0.116319	0.0074786	4e-55	37359
xlhdlc	Cholesterol in very large HDL	11	61557803	rs102275	T	C	0.652296	0.11378	0.00731995	4.1e-55	37359
lldltg	Triglycerides in large LDL	19	45411941	rs429358	T	C	0.844289	-0.146513	0.00966021	5.6e-55	37359
totcho	Total cholines	15	58678720	rs261290	T	C	0.350167	0.115511	0.00740221	6e-55	37359
lvldll	Total lipids in large VLDL	8	19818773	rs117026536	G	T	0.898248	0.179187	0.0116334	1.1e-54	37359
tyr	Tyrosine	6	111492119	rs241768	T	C	0.279225	0.12395	0.0079349	1.1e-54	37359
lvldlp	Concentration of large VLDL particles	8	19818773	rs117026536	G	T	0.898248	0.179113	0.0116334	1.2e-54	37359
xsvldll	Total lipids in very small VLDL	15	58723479	rs1077834	T	C	0.785117	-0.131565	0.0085397	1.5e-54	37359
serumtg	Total triglycerides	8	126500031	rs28601761	C	G	0.583126	0.112524	0.00733479	1.8e-54	37359
xlhdlfc	Free cholesterol in very large HDL	11	61557803	rs102275	T	C	0.652296	0.11274	0.00731558	4e-54	37359
xlhdlce	Cholesteryl esters in very large HDL	11	61557803	rs102275	T	C	0.652296	0.11272	0.00732269	4.4e-54	37359
xsvldltg	Triglycerides in very small VLDL	8	126500031	rs28601761	C	G	0.583126	0.111958	0.00732902	5.2e-54	37359
sldltg	Triglycerides in small LDL	19	45411941	rs429358	T	C	0.844289	-0.145973	0.00965967	7.4e-54	37359
mvldlc	Cholesterol in medium VLDL	8	19818773	rs117026536	G	T	0.898251	0.178374	0.0116265	8e-54	37359
svldlpl	Phospholipids in small VLDL	8	126500031	rs28601761	C	G	0.583126	0.111498	0.00732621	8.2e-54	37359
svldltg	Triglycerides in small VLDL	8	126500031	rs28601761	C	G	0.583126	0.110938	0.00732746	1.9e-53	37359
serumtg	Total triglycerides	8	19836984	rs74855321	C	T	0.901133	0.178747	0.0117245	2.1e-53	37359
lvldltg	Triglycerides in large VLDL	8	19818773	rs117026536	G	T	0.898256	0.177151	0.0116316	2.3e-53	37359
svldlc	Cholesterol in small VLDL	16	56993324	rs3764261	C	A	0.682192	0.114232	0.00747471	2.5e-53	37359
lvldlpl	Phospholipids in large VLDL	8	19818773	rs117026536	G	T	0.898263	0.176784	0.0116332	3.9e-53	37359
svldlp	Concentration of small VLDL particles	8	19830921	rs10096633	C	T	0.874093	0.160105	0.0104772	5.6e-53	37359
totpg	Phosphoglycerides	15	58678720	rs261290	T	C	0.350154	0.113414	0.0074037	7.5e-53	37359
xsvldlce	Cholesteryl esters in very small VLDL	19	45392254	rs6857	C	T	0.830457	-0.140337	0.00929257	9.4e-53	37359
mufa	Monounsaturated fatty acids	2	27730940	rs1260326	T	C	0.396428	0.108793	0.00717815	1.1e-52	37359
lvldlc	Cholesterol in large VLDL	8	19850099	rs79407615	T	G	0.901582	0.177692	0.0117462	1.9e-52	37359
shdltg	Triglycerides in small HDL	15	58722590	rs35980001	G	GC	0.790824	-0.129037	0.00864503	1.9e-52	37359
lvldlc	Cholesterol in large VLDL	6	161013013	rs140570886	T	C	0.984579	0.450783	0.0296225	2.1e-52	37359
svldlp	Concentration of small VLDL particles	8	126500031	rs28601761	C	G	0.583126	0.109941	0.00732595	2.1e-52	37359
mhdlfc	Free cholesterol in medium HDL	20	44569930	rs6065908	C	T	0.816483	-0.136699	0.00900622	2.2e-52	37359
lvldlp	Concentration of large VLDL particles	8	19850099	rs79407615	T	G	0.901585	0.176403	0.0117448	3.1e-52	37359
lvldll	Total lipids in large VLDL	8	19850099	rs79407615	T	G	0.901585	0.176405	0.0117448	3.2e-52	37359
sfa	Saturated fatty acids	11	116648917	rs964184	G	C	0.132597	0.155372	0.010355	3.9e-52	37359
xsvldll	Total lipids in very small VLDL	19	11198187	rs17248720	C	T	0.880636	0.161011	0.0108302	4.6e-52	37359
mvldlc	Cholesterol in medium VLDL	8	19850099	rs79407615	T	G	0.901587	0.17607	0.0117379	8.9e-52	37359
apob	Apolipoprotein B	2	21221399	rs952275	T	G	0.48482	-0.104401	0.00698042	1.5e-51	37359
lhdlfc	Free cholesterol in large HDL	16	57010486	rs117427818	C	T	0.945819	0.240183	0.0162925	1.5e-51	37359
svldll	Total lipids in small VLDL	8	126500031	rs28601761	C	G	0.583126	0.108721	0.00732638	2.6e-51	37359
lvldlfc	Free cholesterol in large VLDL	6	161013013	rs140570886	T	C	0.984567	0.445236	0.0296091	2.7e-51	37359
lvldlce	Cholesteryl esters in large VLDL	6	161013013	rs140570886	T	C	0.984577	0.445117	0.0296212	3.5e-51	37359
lvldltg	Triglycerides in large VLDL	8	19850099	rs79407615	T	G	0.901592	0.174611	0.011743	4.6e-51	37359
mhdlpl	Phospholipids in medium HDL	20	44569930	rs6065908	C	T	0.816483	-0.134579	0.00900615	5.8e-51	37359
svldll	Total lipids in small VLDL	16	56993324	rs3764261	C	A	0.682192	0.111049	0.0074699	8.2e-51	37359
lvldlpl	Phospholipids in large VLDL	8	19850099	rs79407615	T	G	0.9016	0.174108	0.0117446	9e-51	37359
mufa	Monounsaturated fatty acids	6	161010118	rs10455872	A	G	0.921695	0.194425	0.0131621	1e-50	37359
mvldlfc	Free cholesterol in medium VLDL	8	126500031	rs28601761	C	G	0.583126	0.10821	0.00733527	1.3e-50	37359
vldltg	Triglycerides in VLDL	8	126500031	rs28601761	C	G	0.583126	0.10808	0.00733359	1.8e-50	37359
lvldlfc	Free cholesterol in large VLDL	8	19818773	rs117026536	G	T	0.898251	0.172118	0.0116341	2.7e-50	37359
svldll	Total lipids in small VLDL	8	19824667	rs15285	C	T	0.707077	0.113202	0.00763118	4e-50	37359
mvldlpl	Phospholipids in medium VLDL	8	126500031	rs28601761	C	G	0.583126	0.107731	0.0073339	4.1e-50	37359
xsvldlp	Concentration of very small VLDL particles	19	11189298	rs200495339	CG	C	0.884911	0.160828	0.011049	4.7e-50	37359
mvldlce	Cholesteryl esters in medium VLDL	6	161010118	rs10455872	A	G	0.921621	0.190458	0.0130778	4.8e-50	37359
xlhdlc	Cholesterol in very large HDL	15	58680178	rs261291	T	C	0.639838	-0.107853	0.00729267	5.6e-50	37359
lhdll	Total lipids in large HDL	16	57010486	rs117427818	C	T	0.945819	0.2355	0.0163102	1.2e-49	37359
apob	Apolipoprotein B	1	109818306	rs629301	G	T	0.220516	-0.122457	0.00839545	1.3e-49	37359
mvldlce	Cholesteryl esters in medium VLDL	16	56993324	rs3764261	C	A	0.68218	0.109699	0.00748024	2.2e-49	37359
svldlfc	Free cholesterol in small VLDL	8	126500031	rs28601761	C	G	0.583126	0.106574	0.00732872	2.7e-49	37359
svldlp	Concentration of small VLDL particles	16	56993324	rs3764261	C	A	0.682192	0.109268	0.00746993	3.3e-49	37359
hdld	Average diameter for HDL particles	16	57010486	rs117427818	C	T	0.945819	0.23354	0.016276	3.5e-49	37359
svldlc	Cholesterol in small VLDL	11	116648917	rs964184	G	C	0.132541	0.149467	0.0102818	5.5e-49	37359
mvldll	Total lipids in medium VLDL	8	126500031	rs28601761	C	G	0.583126	0.106309	0.00733341	6e-49	37359
xsvldlc	Cholesterol in very small VLDL	19	11198187	rs17248720	C	T	0.880633	0.156983	0.0108413	6.9e-49	37359
ldltg	Triglycerides in LDL	11	116648917	rs964184	G	C	0.132541	0.149282	0.0102957	7.7e-49	37359
shdltg	Triglycerides in small HDL	8	126500031	rs28601761	C	G	0.58314	0.10639	0.00733881	8.7e-49	37359
lvldll	Total lipids in large VLDL	6	161013013	rs140570886	T	C	0.984579	0.433878	0.0296218	1.2e-48	37359
mldltg	Triglycerides in medium LDL	19	45392254	rs6857	C	T	0.830449	-0.133583	0.00930355	1.2e-48	37359
mvldlp	Concentration of medium VLDL particles	8	126500031	rs28601761	C	G	0.583126	0.105842	0.00733347	1.6e-48	37359
mvldlc	Cholesterol in medium VLDL	8	126500031	rs28601761	C	G	0.583126	0.10535	0.00733676	2.2e-48	37359
lhdlp	Concentration of large HDL particles	16	57010486	rs117427818	C	T	0.945819	0.23238	0.0163128	2.3e-48	37359
svldlpl	Phospholipids in small VLDL	8	19830921	rs10096633	C	T	0.874093	0.15235	0.0104776	3.8e-48	37359
lvldlp	Concentration of large VLDL particles	6	161013013	rs140570886	T	C	0.984579	0.431398	0.0296219	4.3e-48	37359
xsvldltg	Triglycerides in very small VLDL	8	19824492	rs13702	T	C	0.706071	0.109945	0.00762865	4.4e-48	37359
lvldlpl	Phospholipids in large VLDL	8	126500031	rs28601761	C	G	0.58312	0.105798	0.00734068	4.8e-48	37359
shdltg	Triglycerides in small HDL	8	19836984	rs74855321	C	T	0.90113	0.170613	0.0117305	1.1e-47	37359
svldltg	Triglycerides in small VLDL	6	161010118	rs10455872	A	G	0.921627	0.186115	0.0130663	1.1e-47	37359
apob	Apolipoprotein B	1	55505647	rs11591147	G	T	0.982286	0.382839	0.0267517	1.2e-47	37359
lvldlfc	Free cholesterol in large VLDL	8	19850099	rs79407615	T	G	0.901587	0.168432	0.0117455	1.6e-47	37359
lvldlc	Cholesterol in large VLDL	8	126500031	rs28601761	C	G	0.583118	0.10475	0.00734205	1.8e-47	37359
mhdltg	Triglycerides in medium HDL	8	126500031	rs28601761	C	G	0.583126	0.104548	0.0073434	1.8e-47	37359
vldltg	Triglycerides in VLDL	2	27730940	rs1260326	T	C	0.396441	0.101436	0.00713306	1.9e-47	37359
xsvldlp	Concentration of very small VLDL particles	15	58678720	rs261290	T	C	0.350142	0.10656	0.00735608	2.3e-47	37359
lvldlpl	Phospholipids in large VLDL	6	161013013	rs140570886	T	C	0.984565	0.42698	0.0296065	2.5e-47	37359
idltg	Triglycerides in IDL	19	45411941	rs429358	T	C	0.844289	-0.135615	0.00965421	2.7e-47	37359
serumtg	Total triglycerides	2	27730940	rs1260326	T	C	0.396441	0.101533	0.00713355	3.3e-47	37359
xlvldlce	Cholesteryl esters in very large VLDL	8	19818773	rs117026536	G	T	0.898251	0.167725	0.0116447	3.3e-47	37359
mhdll	Total lipids in medium HDL	16	56991363	rs183130	C	T	0.680968	-0.107728	0.00749188	3.5e-47	37359
svldltg	Triglycerides in small VLDL	2	21231524	rs676210	G	A	0.794668	0.124628	0.00860352	4e-47	37359
xsvldlp	Concentration of very small VLDL particles	2	21221399	rs952275	T	G	0.484834	-0.0996869	0.00698183	6.9e-47	37359
lvldll	Total lipids in large VLDL	8	126500031	rs28601761	C	G	0.583116	0.104445	0.00734123	7.1e-47	37359
lhdlpl	Phospholipids in large HDL	16	57010486	rs117427818	C	T	0.945819	0.228414	0.0163211	1.3e-46	37359
lvldlce	Cholesteryl esters in large VLDL	8	126500031	rs28601761	C	G	0.583114	0.103544	0.00734234	1.3e-46	37359
lvldlp	Concentration of large VLDL particles	8	126500031	rs28601761	C	G	0.583116	0.104176	0.00734119	1.3e-46	37359
xlhdlce	Cholesteryl esters in very large HDL	15	58680178	rs261291	T	C	0.639838	-0.104119	0.00729555	1.4e-46	37359
lvldltg	Triglycerides in large VLDL	6	161013013	rs140570886	T	C	0.984578	0.423426	0.0296174	1.7e-46	37359
vldlc	VLDL cholesterol	16	56993324	rs3764261	C	A	0.682192	0.106202	0.00747692	1.8e-46	37359
lvldltg	Triglycerides in large VLDL	2	27730940	rs1260326	T	C	0.396434	0.100471	0.00713893	2.2e-46	37359
lhdlfc	Free cholesterol in large HDL	8	19824667	rs15285	C	T	0.707077	-0.110754	0.00762805	2.3e-46	37359
lvldlfc	Free cholesterol in large VLDL	8	126500031	rs28601761	C	G	0.583126	0.103606	0.0073415	3.3e-46	37359
xsvldlc	Cholesterol in very small VLDL	1	55505647	rs11591147	G	T	0.982276	0.378553	0.0267824	5.6e-46	37359
svldltg	Triglycerides in small VLDL	2	27730940	rs1260326	T	C	0.396441	0.099765	0.00712692	6.2e-46	37359
mvldltg	Triglycerides in medium VLDL	2	27730940	rs1260326	T	C	0.396441	0.0995022	0.00713376	7.4e-46	37359
xsvldll	Total lipids in very small VLDL	15	58678720	rs261290	T	C	0.350142	0.104601	0.00735714	9.8e-46	37359
mvldltg	Triglycerides in medium VLDL	8	126500031	rs28601761	C	G	0.583126	0.102655	0.00733403	1.2e-45	37359
xlhdlpl	Phospholipids in very large HDL	16	57010486	rs117427818	C	T	0.945817	0.225126	0.0162725	1.3e-45	37359
xsvldll	Total lipids in very small VLDL	2	21221399	rs952275	T	G	0.484834	-0.0983322	0.00698301	1.6e-45	37359
mvldlce	Cholesteryl esters in medium VLDL	8	19832646	rs17482753	G	T	0.898099	0.163289	0.0115551	2.2e-45	37359
lhdlc	Cholesterol in large HDL	8	19824667	rs15285	C	T	0.707077	-0.109373	0.00762925	2.6e-45	37359
lvldltg	Triglycerides in large VLDL	8	126500031	rs28601761	C	G	0.58312	0.102708	0.00733976	2.8e-45	37359
idltg	Triglycerides in IDL	8	126500031	rs28601761	C	G	0.583126	0.102188	0.00733947	3.1e-45	37359
xsvldlce	Cholesteryl esters in very small VLDL	16	56993324	rs3764261	C	A	0.6822	0.104623	0.0074826	3.3e-45	37359
mvldlfc	Free cholesterol in medium VLDL	2	27730940	rs1260326	T	C	0.396441	0.0992026	0.00713473	4.1e-45	37359
lvldlp	Concentration of large VLDL particles	2	27730940	rs1260326	T	C	0.39645	0.0989584	0.00714006	4.2e-45	37359
xsvldll	Total lipids in very small VLDL	19	45302949	rs201837204	GAA	G	0.972665	0.322084	0.0233833	6.5e-45	37359
lvldlpl	Phospholipids in large VLDL	2	27730940	rs1260326	T	C	0.396465	0.0990366	0.00713992	7e-45	37359
lvldlfc	Free cholesterol in large VLDL	2	27730940	rs1260326	T	C	0.396441	0.099189	0.00714026	8.6e-45	37359
lvldll	Total lipids in large VLDL	2	27730940	rs1260326	T	C	0.39645	0.0986466	0.0071401	8.6e-45	37359
mufa	Monounsaturated fatty acids	8	126500031	rs28601761	C	G	0.583322	0.102536	0.00738153	8.6e-45	37359
lldltg	Triglycerides in large LDL	11	116648917	rs964184	G	C	0.132541	0.14225	0.0102957	9.9e-45	37359
lhdlce	Cholesteryl esters in large HDL	8	19824667	rs15285	C	T	0.707077	-0.108554	0.00763012	1.1e-44	37359
svldlce	Cholesteryl esters in small VLDL	19	45392254	rs6857	C	T	0.83044	-0.12825	0.009288	1.4e-44	37359
xlvldlp	Concentration of very large VLDL particles	8	19818773	rs117026536	G	T	0.898251	0.161265	0.0116406	1.7e-44	37359
xlvldll	Total lipids in very large VLDL	8	19818773	rs117026536	G	T	0.898251	0.161135	0.0116408	2e-44	37359
xlvldlce	Cholesteryl esters in very large VLDL	8	19850099	rs79407615	T	G	0.901587	0.163757	0.0117563	2.1e-44	37359
xlvldlc	Cholesterol in very large VLDL	8	19818773	rs117026536	G	T	0.898256	0.161989	0.0116434	2.2e-44	37359
xsvldll	Total lipids in very small VLDL	1	55505647	rs11591147	G	T	0.982277	0.367925	0.026756	3.2e-44	37359
xlvldltg	Triglycerides in very large VLDL	8	19818773	rs117026536	G	T	0.898277	0.160799	0.0116491	3.7e-44	37359
lvldlce	Cholesteryl esters in large VLDL	16	56991363	rs183130	C	T	0.680974	0.103982	0.00747938	4.7e-44	37359
lhdlpl	Phospholipids in large HDL	8	19824667	rs15285	C	T	0.707077	-0.107767	0.00764229	5.5e-44	37359
xsvldlce	Cholesteryl esters in very small VLDL	19	11198187	rs17248720	C	T	0.880634	0.14891	0.0108435	5.8e-44	37359
mhdlpl	Phospholipids in medium HDL	16	56991363	rs183130	C	T	0.680968	-0.103668	0.00749077	6.8e-44	37359
hdlc	HDL cholesterol	8	19824667	rs15285	C	T	0.707077	-0.107644	0.00764454	8.1e-44	37359
svldlfc	Free cholesterol in small VLDL	8	19824667	rs15285	C	T	0.707077	0.104845	0.00763361	1.3e-43	37359
svldlfc	Free cholesterol in small VLDL	15	58723479	rs1077834	T	C	0.785117	-0.115813	0.0085382	1.3e-43	37359
totfa	Total fatty acids	15	58723675	rs1800588	C	T	0.787643	-0.118354	0.00859282	1.3e-43	37359
mvldlp	Concentration of medium VLDL particles	2	27730940	rs1260326	T	C	0.396441	0.0970571	0.00713298	1.4e-43	37359
xlhdlpl	Phospholipids in very large HDL	8	19823648	rs3208305	A	T	0.706415	-0.107272	0.00761787	1.5e-43	37359
mvldlpl	Phospholipids in medium VLDL	2	27730940	rs1260326	T	C	0.396441	0.0968258	0.00713312	3.4e-43	37359
xsvldlc	Cholesterol in very small VLDL	19	45302949	rs201837204	GAA	G	0.972665	0.315831	0.0234073	3.7e-43	37359
mvldlce	Cholesteryl esters in medium VLDL	8	126500031	rs28601761	C	G	0.583144	0.0991751	0.0073393	4e-43	37359
lhdll	Total lipids in large HDL	8	19824667	rs15285	C	T	0.707077	-0.106601	0.00763701	4.6e-43	37359
mvldll	Total lipids in medium VLDL	2	27730940	rs1260326	T	C	0.396441	0.0965037	0.00713286	4.9e-43	37359
vldlc	VLDL cholesterol	8	126500031	rs28601761	C	G	0.583126	0.0988574	0.00733589	5.1e-43	37359
xlvldltg	Triglycerides in very large VLDL	2	27730940	rs1260326	T	C	0.396418	0.0968072	0.00714667	8.7e-43	37359
mhdlp	Concentration of medium HDL particles	16	56991363	rs183130	C	T	0.680968	-0.102315	0.00749098	9e-43	37359
xxlvldlc	Cholesterol in chylomicrons and extremely large VLDL	8	19832646	rs17482753	G	T	0.898094	0.157792	0.0115696	1.1e-42	37359
hdld	Average diameter for HDL particles	8	19823648	rs3208305	A	T	0.706422	-0.106483	0.0076199	1.3e-42	37359
sldltg	Triglycerides in small LDL	8	126500031	rs28601761	C	G	0.583126	0.0993034	0.00734428	1.5e-42	37359
gp	Glycoprotein acetyls	6	161010118	rs10455872	A	G	0.921609	0.177817	0.0131133	2.7e-42	37359
apoa1	Apolipoprotein A1	16	57010486	rs117427818	C	T	0.945816	0.217792	0.0163466	3.3e-42	37359
xxlvldlce	Cholesteryl esters in chylomicrons and extremely large VLDL	8	19832646	rs17482753	G	T	0.898094	0.15737	0.0115729	4.1e-42	37359
vldlc	VLDL cholesterol	19	45411941	rs429358	T	C	0.844289	-0.12888	0.00964803	5e-42	37359
lhdlp	Concentration of large HDL particles	8	19824667	rs15285	C	T	0.707077	-0.105181	0.00763832	5.9e-42	37359
xlvldlp	Concentration of very large VLDL particles	8	19850099	rs79407615	T	G	0.901587	0.157429	0.0117521	7.8e-42	37359
xsvldltg	Triglycerides in very small VLDL	2	27730940	rs1260326	T	C	0.396441	0.0952598	0.00712579	7.8e-42	37359
xsvldlce	Cholesteryl esters in very small VLDL	1	55505647	rs11591147	G	T	0.982288	0.361026	0.0267952	8.2e-42	37359
xlvldll	Total lipids in very large VLDL	8	19850099	rs79407615	T	G	0.901587	0.157275	0.0117522	9.6e-42	37359
xxlvldlpl	Phospholipids in chylomicrons and extremely large VLDL	2	27730940	rs1260326	T	C	0.396441	0.0958889	0.00714487	1e-41	37359
xlvldlc	Cholesterol in very large VLDL	8	19850099	rs79407615	T	G	0.901592	0.157993	0.0117549	1.2e-41	37359
xlvldltg	Triglycerides in very large VLDL	8	19850099	rs79407615	T	G	0.901614	0.15704	0.0117606	1.6e-41	37359
pc	Phosphatidylcholines	19	45413233	rs1065853	G	T	0.918788	0.171572	0.0129035	1.7e-41	37359
svldlc	Cholesterol in small VLDL	19	45392254	rs6857	C	T	0.830441	-0.123285	0.00928441	1.9e-41	37359
xsvldlp	Concentration of very small VLDL particles	19	45302949	rs201837204	GAA	G	0.972665	0.308577	0.0233812	2.3e-41	37359
totfa	Total fatty acids	19	45392254	rs6857	C	T	0.830573	-0.12394	0.00934407	2.9e-41	37359
pc	Phosphatidylcholines	16	56991363	rs183130	C	T	0.681035	-0.101623	0.00754574	3e-41	37359
xlvldlp	Concentration of very large VLDL particles	8	126500031	rs28601761	C	G	0.583126	0.0977243	0.00734564	3.1e-41	37359
xsvldlp	Concentration of very small VLDL particles	1	55505647	rs11591147	G	T	0.982277	0.354253	0.026752	3.1e-41	37359
xlvldll	Total lipids in very large VLDL	8	126500031	rs28601761	C	G	0.583126	0.0976562	0.00734574	3.3e-41	37359
xlvldlpl	Phospholipids in very large VLDL	8	126500031	rs28601761	C	G	0.583126	0.0976495	0.00734576	3.3e-41	37359
xlvldlp	Concentration of very large VLDL particles	2	27730940	rs1260326	T	C	0.396441	0.0949076	0.00714394	3.7e-41	37359
svldlp	Concentration of small VLDL particles	2	21221035	rs4665710	A	C	0.206844	-0.116228	0.00861341	4.2e-41	37359
ldltg	Triglycerides in LDL	8	126500031	rs28601761	C	G	0.583126	0.0971803	0.00734527	4.9e-41	37359
svldlc	Cholesterol in small VLDL	2	21221399	rs952275	T	G	0.484834	-0.0930674	0.00698411	4.9e-41	37359
xlvldlpl	Phospholipids in very large VLDL	8	19818773	rs117026536	G	T	0.898251	0.154818	0.0116408	5.1e-41	37359
xlvldltg	Triglycerides in very large VLDL	8	126500031	rs28601761	C	G	0.583131	0.0973435	0.00734853	7.3e-41	37359
xlhdlp	Concentration of very large HDL particles	16	57010486	rs117427818	C	T	0.945819	0.213222	0.0162848	7.5e-41	37359
lhdlce	Cholesteryl esters in large HDL	19	45412079	rs7412	C	T	0.918671	-0.170987	0.0127541	8.3e-41	37359
svldlfc	Free cholesterol in small VLDL	16	56993324	rs3764261	C	A	0.682192	0.0986584	0.00747149	1.1e-40	37359
xlvldll	Total lipids in very large VLDL	2	27730940	rs1260326	T	C	0.396441	0.0943209	0.007144	1.2e-40	37359
totpg	Phosphoglycerides	19	45413233	rs1065853	G	T	0.918822	0.16863	0.0128564	1.5e-40	37359
xlhdll	Total lipids in very large HDL	16	57010486	rs117427818	C	T	0.945819	0.212491	0.016286	1.7e-40	37359
svldlfc	Free cholesterol in small VLDL	2	21221399	rs952275	T	G	0.484834	-0.0917613	0.00698088	2.2e-40	37359
xxlvldlfc	Free cholesterol in chylomicrons and extremely large VLDL	2	27730940	rs1260326	T	C	0.396441	0.0942162	0.00714622	2.4e-40	37359
sfa	Saturated fatty acids	15	58723675	rs1800588	C	T	0.7877	-0.113738	0.0086077	2.9e-40	37359
xlvldlfc	Free cholesterol in very large VLDL	8	19818773	rs117026536	G	T	0.898251	0.153176	0.0116429	3.5e-40	37359
sfa	Saturated fatty acids	19	45413233	rs1065853	G	T	0.918798	0.169892	0.0128674	4e-40	37359
xxlvldll	Total lipids in chylomicrons and extremely large VLDL	8	19818773	rs117026536	G	T	0.898251	0.152568	0.0116452	4.8e-40	37359
svldll	Total lipids in small VLDL	2	21221399	rs952275	T	G	0.484834	-0.0917913	0.0069791	5e-40	37359
xsvldll	Total lipids in very small VLDL	1	109818306	rs629301	G	T	0.220539	-0.109456	0.00839845	5.1e-40	37359
xxlvldlpl	Phospholipids in chylomicrons and extremely large VLDL	8	126500031	rs28601761	C	G	0.583126	0.0955077	0.00734729	7.7e-40	37359
xlvldlpl	Phospholipids in very large VLDL	2	27730940	rs1260326	T	C	0.396441	0.093568	0.00714379	7.8e-40	37359
mldltg	Triglycerides in medium LDL	11	116648917	rs964184	G	C	0.132544	0.134704	0.0102998	7.9e-40	37359
xxlvldlp	Concentration of chylomicrons and extremely large VLDL particles	8	19818773	rs117026536	G	T	0.898251	0.152046	0.0116453	8.5e-40	37359
sldltg	Triglycerides in small LDL	2	27730940	rs1260326	T	C	0.396441	0.0928828	0.0071391	1e-39	37359
totfa	Total fatty acids	2	27730940	rs1260326	T	C	0.396508	0.0943708	0.00717339	1e-39	37359
lldltg	Triglycerides in large LDL	8	126500031	rs28601761	C	G	0.583126	0.0954229	0.0073449	1.1e-39	37359
xxlvldlfc	Free cholesterol in chylomicrons and extremely large VLDL	8	19818773	rs117026536	G	T	0.898251	0.15213	0.0116451	1.1e-39	37359
xlvldlc	Cholesterol in very large VLDL	8	126500031	rs28601761	C	G	0.583144	0.0954706	0.00734734	1.2e-39	37359
xsvldlc	Cholesterol in very small VLDL	11	61557826	rs102274	T	C	0.658493	0.0955316	0.00735242	1.3e-39	37359
svldlp	Concentration of small VLDL particles	2	27730940	rs1260326	T	C	0.396441	0.0928015	0.00712358	1.4e-39	37359
xxlvldlc	Cholesterol in chylomicrons and extremely large VLDL	8	126500031	rs28601761	C	G	0.583126	0.0949467	0.00734823	1.7e-39	37359
xxlvldll	Total lipids in chylomicrons and extremely large VLDL	8	126500031	rs28601761	C	G	0.583126	0.0950112	0.00734852	1.9e-39	37359
lvldlc	Cholesterol in large VLDL	2	27730940	rs1260326	T	C	0.39646	0.0923052	0.00714086	2.4e-39	37359
xxlvldlp	Concentration of chylomicrons and extremely large VLDL particles	8	126500031	rs28601761	C	G	0.583126	0.0948617	0.0073486	2.5e-39	37359
svldlpl	Phospholipids in small VLDL	2	27730940	rs1260326	T	C	0.396441	0.0927515	0.007123	2.6e-39	37359
xlvldlfc	Free cholesterol in very large VLDL	8	126500031	rs28601761	C	G	0.583126	0.0950396	0.00734708	2.6e-39	37359
xxlvldlpl	Phospholipids in chylomicrons and extremely large VLDL	8	19818773	rs117026536	G	T	0.898251	0.150738	0.0116432	3.5e-39	37359
mvldlp	Concentration of medium VLDL particles	2	21221035	rs4665710	A	C	0.206844	-0.113723	0.00862478	3.6e-39	37359
xlvldlce	Cholesteryl esters in very large VLDL	8	126500031	rs28601761	C	G	0.58314	0.0948119	0.00734817	3.7e-39	37359
xxlvldlfc	Free cholesterol in chylomicrons and extremely large VLDL	8	126500031	rs28601761	C	G	0.583126	0.0946573	0.00734849	4.8e-39	37359
svldlpl	Phospholipids in small VLDL	2	21221399	rs952275	T	G	0.484834	-0.0904399	0.00697852	5.2e-39	37359
mvldll	Total lipids in medium VLDL	2	21221035	rs4665710	A	C	0.206844	-0.113418	0.00862463	5.6e-39	37359
xsvldltg	Triglycerides in very small VLDL	2	21152239	rs36143286	TG	T	0.77824	0.110287	0.00845004	5.8e-39	37359
xxlvldltg	Triglycerides in chylomicrons and extremely large VLDL	8	19818773	rs117026536	G	T	0.898263	0.150198	0.0116499	7.6e-39	37359
xxlvldltg	Triglycerides in chylomicrons and extremely large VLDL	8	126500031	rs28601761	C	G	0.583134	0.0942347	0.00735123	9.8e-39	37359
vldlc	VLDL cholesterol	6	161010118	rs10455872	A	G	0.921627	0.166072	0.0130728	1.3e-38	37359
mvldltg	Triglycerides in medium VLDL	2	21221035	rs4665710	A	C	0.206844	-0.112898	0.00862571	1.7e-38	37359
xlvldlpl	Phospholipids in very large VLDL	8	19850099	rs79407615	T	G	0.901587	0.150959	0.0117523	1.8e-38	37359
xsvldlp	Concentration of very small VLDL particles	1	109818306	rs629301	G	T	0.220539	-0.107158	0.00839722	1.8e-38	37359
vldltg	Triglycerides in VLDL	6	161013013	rs140570886	T	C	0.984567	0.383801	0.0295854	2e-38	37359
mvldlpl	Phospholipids in medium VLDL	2	21221035	rs4665710	A	C	0.206844	-0.112473	0.00862495	2.3e-38	37359
xsvldlce	Cholesteryl esters in very small VLDL	11	61557826	rs102274	T	C	0.658497	0.0939271	0.00735357	2.3e-38	37359
apob	Apolipoprotein B	11	116648917	rs964184	G	C	0.132515	0.131509	0.010277	4e-38	37359
xxlvldltg	Triglycerides in chylomicrons and extremely large VLDL	2	27730940	rs1260326	T	C	0.396452	0.091009	0.00714892	7e-38	37359
svldlce	Cholesteryl esters in small VLDL	2	21221399	rs952275	T	G	0.484845	-0.0896702	0.00698801	7.1e-38	37359
svldll	Total lipids in small VLDL	2	27730940	rs1260326	T	C	0.396441	0.090797	0.00712359	7.7e-38	37359
xxlvldll	Total lipids in chylomicrons and extremely large VLDL	8	19850099	rs79407615	T	G	0.901587	0.149258	0.0117567	9.1e-38	37359
mvldlp	Concentration of medium VLDL particles	6	161013013	rs140570886	T	C	0.984567	0.379701	0.029584	1.2e-37	37359
xlvldlfc	Free cholesterol in very large VLDL	8	19850099	rs79407615	T	G	0.901587	0.149206	0.0117544	1.2e-37	37359
vldld	Average diameter for VLDL particles	2	27730940	rs1260326	T	C	0.396441	0.0886111	0.00713888	1.3e-37	37359
xlhdlfc	Free cholesterol in very large HDL	16	57010486	rs117427818	C	T	0.945819	0.205412	0.0162992	1.3e-37	37359
xxlvldlp	Concentration of chylomicrons and extremely large VLDL particles	2	27730940	rs1260326	T	C	0.396441	0.0906487	0.00714605	1.3e-37	37359
xxlvldll	Total lipids in chylomicrons and extremely large VLDL	2	27730940	rs1260326	T	C	0.396441	0.0906215	0.00714598	1.4e-37	37359
mvldll	Total lipids in medium VLDL	6	161013013	rs140570886	T	C	0.984567	0.3792	0.0295834	1.5e-37	37359
svldlce	Cholesteryl esters in small VLDL	19	11198187	rs17248720	C	T	0.880651	0.136194	0.0108413	1.5e-37	37359
xxlvldlp	Concentration of chylomicrons and extremely large VLDL particles	8	19850099	rs79407615	T	G	0.901587	0.148794	0.0117568	1.5e-37	37359
xxlvldlce	Cholesteryl esters in chylomicrons and extremely large VLDL	8	126500031	rs28601761	C	G	0.583126	0.092278	0.00735029	1.7e-37	37359
xsvldlce	Cholesteryl esters in very small VLDL	19	45302949	rs201837204	GAA	G	0.972664	0.292957	0.0234121	2e-37	37359
mvldltg	Triglycerides in medium VLDL	6	161013013	rs140570886	T	C	0.984567	0.37876	0.0295878	2.1e-37	37359
xlvldlfc	Free cholesterol in very large VLDL	2	27730940	rs1260326	T	C	0.396441	0.0906924	0.00714469	2.2e-37	37359
svldlfc	Free cholesterol in small VLDL	2	27730940	rs1260326	T	C	0.396441	0.0903747	0.0071254	3.2e-37	37359
xxlvldlfc	Free cholesterol in chylomicrons and extremely large VLDL	8	19850099	rs79407615	T	G	0.901587	0.147853	0.0117566	5.7e-37	37359
mvldlfc	Free cholesterol in medium VLDL	6	161013013	rs140570886	T	C	0.984567	0.375691	0.0295904	6.3e-37	37359
hdlc	HDL cholesterol	15	58687603	rs174418	T	C	0.403446	0.0904112	0.00719072	8.2e-37	37359
xxlvldlpl	Phospholipids in chylomicrons and extremely large VLDL	8	19850099	rs79407615	T	G	0.901587	0.146975	0.0117547	9.9e-37	37359
xxlvldltg	Triglycerides in chylomicrons and extremely large VLDL	8	19850099	rs79407615	T	G	0.9016	0.147072	0.0117615	1.1e-36	37359
vldltg	Triglycerides in VLDL	2	21221035	rs4665710	A	C	0.206844	-0.109934	0.00862487	1.4e-36	37359
xsvldlc	Cholesterol in very small VLDL	16	56993324	rs3764261	C	A	0.682196	0.093537	0.00748154	1.4e-36	37359
vldlc	VLDL cholesterol	2	21221399	rs952275	T	G	0.484834	-0.0875564	0.00698716	1.5e-36	37359
mvldlfc	Free cholesterol in medium VLDL	2	21221035	rs4665710	A	C	0.206844	-0.109549	0.00862689	1.8e-36	37359
hdltg	Triglycerides in HDL	8	126500031	rs28601761	C	G	0.583126	0.0906275	0.00734826	2e-36	37359
totfa	Total fatty acids	8	126482077	rs2954021	A	G	0.496835	0.0872326	0.00702546	2e-36	37359
gp	Glycoprotein acetyls	2	27730940	rs1260326	T	C	0.396515	0.0896894	0.00715384	2.1e-36	37359
mufa	Monounsaturated fatty acids	15	58723675	rs1800588	C	T	0.787698	-0.106828	0.00860117	3.1e-36	37359
mvldlce	Cholesteryl esters in medium VLDL	2	21221399	rs952275	T	G	0.484833	-0.0873537	0.0069909	3.8e-36	37359
svldlc	Cholesterol in small VLDL	8	126500031	rs28601761	C	G	0.583126	0.0901397	0.00733451	4.8e-36	37359
xsvldlp	Concentration of very small VLDL particles	8	126482077	rs2954021	A	G	0.496528	0.0846795	0.00698451	9.5e-36	37359
mldltg	Triglycerides in medium LDL	8	126500031	rs28601761	C	G	0.583128	0.0906327	0.00734877	9.6e-36	37359
vldlc	VLDL cholesterol	8	19818773	rs117026536	G	T	0.898251	0.144614	0.0116252	1.1e-35	37359
lhdltg	Triglycerides in large HDL	15	58575005	rs28607776	A	G	0.863724	0.129563	0.010418	1.6e-35	37359
mvldlc	Cholesterol in medium VLDL	2	21221035	rs4665710	A	C	0.206844	-0.108223	0.00862708	1.8e-35	37359
mvldlpl	Phospholipids in medium VLDL	6	161013013	rs140570886	T	C	0.984567	0.366809	0.0295849	2.7e-35	37359
apoa1	Apolipoprotein A1	15	58687603	rs174418	T	C	0.403454	0.0886169	0.00720092	3.6e-35	37359
lhdlc	Cholesterol in large HDL	19	45412079	rs7412	C	T	0.918671	-0.158125	0.0127531	5e-35	37359
mhdltg	Triglycerides in medium HDL	1	62933758	rs1168001	G	A	0.356962	-0.0919252	0.00742524	6.2e-35	37359
mvldlc	Cholesterol in medium VLDL	6	161013013	rs140570886	T	C	0.984567	0.36626	0.0295906	6.5e-35	37359
xlvldlc	Cholesterol in very large VLDL	2	27730940	rs1260326	T	C	0.396421	0.0871887	0.00714511	7.2e-35	37359
mvldlc	Cholesterol in medium VLDL	16	56991363	rs183130	C	T	0.680968	0.0916458	0.00747447	9.7e-35	37359
idltg	Triglycerides in IDL	2	21221399	rs952275	T	G	0.484834	-0.0844176	0.00698926	1e-34	37359
sfa	Saturated fatty acids	8	126482077	rs2954021	A	G	0.496865	0.0845539	0.00703644	3.4e-34	37359
vldlc	VLDL cholesterol	8	19850099	rs79407615	T	G	0.901587	0.142415	0.0117365	3.6e-34	37359
lhdlce	Cholesteryl esters in large HDL	20	44560820	rs58952297	C	T	0.816167	0.108438	0.00896708	4.2e-34	37359
totpg	Phosphoglycerides	16	56991363	rs183130	C	T	0.680873	-0.0912195	0.00751557	4.7e-34	37359
[truncated: 2,569 more rows]

## Sheet: Supplementary_Table8
Supplementary Table 8: Univariate MR analysis of BMI on metabolite levels
[truncated: 6,850 more rows]

[truncated: 18 more sheets: Supplementary_Table9, Supplementary_Table10, Supplementary_Table11, Supplementary_Table12, Supplementary_Table13, Supplementary_Table14, Supplementary_Table15, Supplementary_Table16, Supplementary_Table17, Supplementary_Table18, Supplementary_Table19, Supplementary_Table20, Supplementary_Table21, Supplementary_Table22, Supplementary_Table23, Supplementary_Table24, Supplementary_Table25, Supplementary_Table26]
